# Supplementary material for: DNA methylation of insulin signaling pathways is associated with HOMA2-IR in primary myoblasts from older adults
Source: Skelet Muscle. 2023 Oct 28;13:17. doi: 10.1186/s13395-023-00326-y (PMC10612387; doi:10.1186/s13395-023-00326-y)
Supplement: Supplementary file 2 — Additional file 2: Supplementary Table 1. List of HOMA2-IR dmCpGs. Supplementary Table 2. Top 20 GO and KEGG terms associated with the HOMA2-IR networks. Supplementary Table 3. IPA Networks from top 100 dmCpG associated genes with HOMA2-IR. Supplementary Table 4. IPA upstream regulators from top 100 dmCpG associated genes with HOMA2-IR. Supplementary Table 5. List of HOMA2-IR dmCpGs after adjustment for BMI. Supplementary Table 6. Top 20 GO and KEGG terms associated with the HOMA2-IR networks after adjustment for BMI. Supplementary Table 7. List of HOMA2-IR associated dmCpGs after adjustment for ALMi. Supplementary Table 8. List of HOMA2-IR associated dmCpGs after adjustment for grip strength. Supplementary Table 9. List of HOMA2-IR associated dmCpGs after adjustment for gait speed. Supplementary Table 10. Top 20 GO and KEGG terms associated with the HOMA2-IR networks after adjustment for ALMi. Supplementary Table 11. Top 20 GO and KEGG terms associated with the HOMA2-IR networks after adjustment for grip strength. Supplementary Table 12. Top 20 GO and KEGG terms associated with the HOMA2-IR networks after adjustment for gait speed. Supplementary Table 13. List of HbA1C associated dmCpGs. Supplementary Table 14. Common Overlapping dmCpGs. Supplementary Table 15. List of fasting HbA1c associated dmCpGs after adjustment for BMI. Supplementary Table 16. List of hbA1c associated dmCpGs after adjustment for ALMi. Supplementary Table 17. List of hbA1c associated dmCpGs after adjustment for grip strength. Supplementary Table 18. List of hbA1c associated dmCpGs after adjustment for gait speed. Supplementary Table 19. Top 20 GO and KEGG terms associated with the HbA1c networks. Supplementary Table 20. Top 20 GO and KEGG terms associated with the HbA1c networks after adjustment for BMI. Supplementary Table 21. Top 20 GO and KEGG terms associated with the hbA1c networks after adjustment for ALMi. Supplementary Table 22. Top 20 GO and KEGG terms associated with the hbA1c networ [file 13395_2023_326_MOESM2_ESM.xlsx]

## Sheet: Tab 1
Supplementary table 1: List of HOMA2-IR dmCpGs
Rank	row.names	logFC	AveExpr	B	P .Value	FDR	ucsc_refgene_name	ucsc_refgene_group	relation_to_island	chr	pos	strand	name	regulatory_feature_group	ucsc_refgene_accession
1	cg08944484	-0.093	0.914	10.2	4.51e-09	0.00327	SCCPDH	3'UTR	OpenSea	chr1	246931160	+	cg08944484		NM_016002
2	cg01351409	0.169	0.564	10.1	1.38e-08	0.00337			OpenSea	chr7	96583194	+	cg01351409
3	cg20625334	-0.0343	0.958	9.2	1.4e-08	0.00337	STAM2	Body	OpenSea	chr2	152991620	-	cg20625334	Unclassified_Cell_type_specific	NM_005843
4	cg00623421	-0.173	0.491	8.54	2.95e-08	0.00534			OpenSea	chr10	29228186	-	cg00623421	Unclassified_Cell_type_specific
5	cg19423170	-0.104	0.904	8.19	4.42e-08	0.00641	APP	Body	OpenSea	chr21	27472122	+	cg19423170		NM_001136131;NM_001136016;NM_001204302;NM_001136129;NM_001136130;NM_000484;NM_001204303;NM_001204301;NM_201414;NM_201413
6	cg10703001	-0.118	0.852	7.89	6.36e-08	0.00769			OpenSea	chr6	17011918	-	cg10703001
7	cg13357714	-0.102	0.765	7.07	1.57e-07	0.0162	SGCD	Body	OpenSea	chr5	155807613	+	cg13357714		NM_001128209;NM_172244;NM_000337
8	cg15926784	-0.0682	0.906	6.67	2.49e-07	0.0226	SEMA4G	1stExon	S_Shelf	chr10	102732746	+	cg15926784		NM_017893;NM_001203244
9	cg13451048	0.112	0.314	7.22	3.4e-07	0.027	ERI3	Body	N_Shore	chr1	44820073	-	cg13451048		NM_024066
10	cg14417798	0.0349	0.0704	7.15	3.72e-07	0.027	MAP3K7CL	1stExon	OpenSea	chr21	30464877	-	cg14417798		NM_001286619;NM_001286622;NM_001286618;NM_001286617;NM_001286623;NM_001286619;NM_001286634;NM_020152
11	cg10416784	-0.0504	0.0925	6.06	4.77e-07	0.0294			OpenSea	chr2	58797233	-	cg10416784
12	cg17612681	-0.0395	0.947	6.01	4.99e-07	0.0294			OpenSea	chr2	66298197	-	cg17612681
13	cg02219409	0.183	0.753	6.77	5.28e-07	0.0294			OpenSea	chr20	58530235	+	cg02219409
14	cg20815084	-0.0116	0.0185	5.88	5.76e-07	0.0298	BAT4	TSS1500	Island	chr6	31633626	+	cg20815084	Promoter_Associated	NM_033177;NM_001320
15	cg26180255	0.122	0.222	6.57	6.61e-07	0.032	CELSR1	Body	N_Shelf	chr22	46856996	+	cg26180255		NM_014246
16	cg21097491	0.046	0.157	6.48	7.47e-07	0.0334	FAM53B	Body	OpenSea	chr10	126373962	-	cg21097491	Unclassified_Cell_type_specific	NM_014661
17	cg04267098	-0.129	0.783	5.58	7.84e-07	0.0334	PLAG1	3'UTR	OpenSea	chr8	57075662	-	cg04267098		NM_001114635;NM_001114634;NM_002655
18	cg11409040	-0.0275	0.906	5.32	1.04e-06	0.04			OpenSea	chr14	77355428	-	cg11409040
19	cg09704075	0.123	0.561	6.14	1.05e-06	0.04	CDH23	Body	OpenSea	chr10	73466766	+	cg09704075		NM_001171931;NM_001171930;NM_022124
20	cg02108897	-0.101	0.377	5.18	1.23e-06	0.0434			OpenSea	chr2	149335628	+	cg02108897
21	cg21781422	-0.114	0.809	5.15	1.26e-06	0.0434	RNF8	3'UTR	OpenSea	chr6	37358794	-	cg21781422		NM_003958;NM_183078
22	cg11040884	-0.123	0.793	5.05	1.38e-06	0.0436	PDLIM3	TSS1500	S_Shore	chr4	186458094	-	cg11040884		NM_014476;NM_001114107;NM_001257963;NM_001257962;NR_047562
23	cg20818795	0.136	0.701	5.89	1.38e-06	0.0436			S_Shelf	chr14	20906149	+	cg20818795
24	cg05550692	-0.0123	0.0245	4.98	1.52e-06	0.0459	MED9	TSS200	Island	chr17	17380217	+	cg05550692	Promoter_Associated	NM_018019
25	cg18584042	-0.156	0.413	4.85	1.71e-06	0.0471	MIR7853	Body	OpenSea	chr2	134191566	-	cg18584042		NR_107007;NM_207363;NM_207481
26	cg16072884	-0.0963	0.81	4.85	1.72e-06	0.0471	KIAA1462	Body	OpenSea	chr10	30317625	+	cg16072884		NM_020848
27	cg11893955	-0.0196	0.951	4.83	1.83e-06	0.0471			OpenSea	chr8	28918821	+	cg11893955	Promoter_Associated
28	cg08640046	0.151	0.412	5.56	1.94e-06	0.0471			S_Shore	chr2	237088661	+	cg08640046
29	cg08148660	0.0619	0.097	5.55	2.04e-06	0.0471	MIR548H4	Body	N_Shore	chr15	69323934	-	cg08148660	Unclassified	NR_031680;NM_024505
30	cg08379995	0.105	0.553	5.49	2.16e-06	0.0471	RBM19	Body	OpenSea	chr12	114380925	-	cg08379995		NM_016196;NM_001146698;NM_001146699
31	cg12331505	-0.185	0.51	4.61	2.2e-06	0.0471			OpenSea	chr5	3093646	+	cg12331505
32	cg12713159	0.11	0.299	5.46	2.21e-06	0.0471			OpenSea	chr19	11646763	+	cg12713159	Unclassified
33	cg08800761	-0.041	0.938	4.65	2.23e-06	0.0471	UGGT2	Body	OpenSea	chr13	96666612	+	cg08800761		NM_020121
34	cg21554704	0.0275	0.956	5.39	2.37e-06	0.0471			OpenSea	chr2	225282008	-	cg21554704
35	cg18185665	0.0743	0.171	5.36	2.4e-06	0.0471	CENPV	TSS1500	Island	chr17	16257111	-	cg18185665	Promoter_Associated	NM_181716
36	cg07635735	-0.121	0.802	4.52	2.42e-06	0.0471			S_Shelf	chr2	242629078	-	cg07635735
37	cg04349455	-0.139	0.733	4.54	2.45e-06	0.0471	PARK2	Body	OpenSea	chr6	161971555	-	cg04349455		NM_013988;NM_013987;NM_004562
38	cg16388983	-0.0443	0.919	4.55	2.47e-06	0.0471	PTPN14	5'UTR	N_Shelf	chr1	214720805	-	cg16388983		NM_005401
39	cg20168645	-0.0487	0.93	4.42	2.74e-06	0.0504			OpenSea	chr13	115041374	-	cg20168645
40	cg05183145	-0.117	0.842	4.38	2.83e-06	0.0504	C2CD2L	Body	S_Shelf	chr11	118982262	-	cg05183145		NM_001290474;NM_014807
41	cg07245542	-0.0896	0.889	4.35	2.96e-06	0.0504			OpenSea	chr16	19341983	-	cg07245542
42	cg23681581	0.0162	0.0291	5.22	3.04e-06	0.0504			N_Shore	chr12	119417806	-	cg23681581	Unclassified
43	cg22007860	-0.143	0.835	4.33	3.07e-06	0.0504			OpenSea	chr3	69640382	-	cg22007860
44	cg16534579	-0.0652	0.931	4.31	3.15e-06	0.0504	PARK2	Body	N_Shelf	chr6	162064339	-	cg16534579		NM_004562;NM_013987;NM_013988
45	cg17081628	-0.0913	0.889	4.28	3.19e-06	0.0504	CDS2	Body	OpenSea	chr20	5158783	-	cg17081628		NM_003818
46	cg06726818	-0.111	0.912	4.29	3.21e-06	0.0504	TULP3	Body	OpenSea	chr12	3036898	-	cg06726818		NM_003324;NM_001160408
47	cg11968792	0.121	0.478	5.04	3.34e-06	0.0504			OpenSea	chr8	877456	-	cg11968792
48	cg13276536	0.104	0.351	5	3.45e-06	0.0504	CCSER1	5'UTR	OpenSea	chr4	91096255	+	cg13276536		NM_001145065
49	cg05822633	0.0374	0.1	4.99	3.52e-06	0.0504	BTBD3	5'UTR	OpenSea	chr20	11898531	-	cg05822633		NM_181443;NM_014962
50	cg27245573	0.132	0.256	4.98	3.59e-06	0.0504	NKAIN3	Body	OpenSea	chr8	63386950	+	cg27245573		NR_130764;NM_001304533
51	cg18292904	-0.0248	0.875	4.14	3.64e-06	0.0504	MST1R	Body	N_Shore	chr3	49939703	+	cg18292904		NM_002447
52	cg14612428	0.0384	0.0773	4.94	3.71e-06	0.0504	GNAL	5'UTR	Island	chr18	11751566	-	cg14612428		NM_001142339;NM_002071;NM_001142339;NM_002071;NM_182978
53	cg16479595	-0.125	0.705	4.14	3.73e-06	0.0504			OpenSea	chr2	127461121	+	cg16479595
54	cg10241812	-0.178	0.763	4.1	3.82e-06	0.0504	DNAH6	Body	OpenSea	chr2	84851674	+	cg10241812		NM_001370
55	cg12707710	0.161	0.8	4.94	3.83e-06	0.0504	KIAA1211	5'UTR	OpenSea	chr4	57137351	+	cg12707710		NM_020722
56	cg02133557	0.134	0.366	4.9	3.92e-06	0.0505	DIDO1	5'UTR	Island	chr20	61560434	-	cg02133557	Promoter_Associated	NM_022105;NM_080797;NM_033081
57	cg15564226	-0.0756	0.833	4.08	3.97e-06	0.0505	MAPK8IP3	Body	OpenSea	chr16	1764329	-	cg15564226		NM_015133;NM_001040439
58	cg19675628	0.111	0.144	4.82	4.15e-06	0.0519	TCEB3-AS1	Body	OpenSea	chr1	24098967	-	cg19675628	Unclassified	NR_038280
59	cg00513039	-0.0476	0.952	3.97	4.56e-06	0.056	OPA1-AS1	Body	OpenSea	chr3	193340620	+	cg00513039		NR_046634;NM_130831;NM_130837;NM_130836;NM_130835;NM_130834;NM_130833;NM_130832;NM_015560
60	cg10125317	0.105	0.278	4.68	4.74e-06	0.0572	HOXD10	1stExon	Island	chr2	176982230	+	cg10125317		NM_002148
61	cg00295426	-0.0562	0.913	3.89	4.93e-06	0.0584	MAD1L1	Body	OpenSea	chr7	2208606	+	cg00295426		NM_003550;NM_001013837;NM_001013836
62	cg18819399	-0.0638	0.894	3.86	5.06e-06	0.0584	PLOD1	Body	OpenSea	chr1	12031440	-	cg18819399		NM_000302
63	cg20780180	-0.0904	0.874	3.84	5.08e-06	0.0584	SNX24	Body	OpenSea	chr5	122251808	+	cg20780180		NM_014035
64	cg01612330	-0.155	0.565	3.81	5.16e-06	0.0584	LPCAT2	Body	OpenSea	chr16	55560652	+	cg01612330		NM_017839
65	cg06892714	0.0954	0.14	4.57	5.38e-06	0.06	LINC00461	TSS1500	S_Shore	chr5	87981923	-	cg06892714		NR_015436
66	cg14563989	-0.146	0.561	3.76	5.47e-06	0.06			OpenSea	chr15	96241842	+	cg14563989
67	cg24639857	-0.0772	0.911	3.65	6.15e-06	0.0665			N_Shelf	chr10	92978189	-	cg24639857
68	cg24592043	-0.0439	0.876	3.57	6.6e-06	0.0696	LOC340074	TSS1500	OpenSea	chr5	134990707	-	cg24592043		NR_027127
69	cg25457815	0.0918	0.594	4.38	6.67e-06	0.0696	ATP11A	Body	N_Shore	chr13	113427738	+	cg25457815		NM_015205;NM_032189
70	cg01370241	-0.109	0.649	3.56	6.72e-06	0.0696	VWCE	Body	OpenSea	chr11	61049520	-	cg01370241		NM_152718
71	cg08049231	-0.0362	0.93	3.58	6.92e-06	0.0706	CCDC61	5'UTR	S_Shore	chr19	46504777	+	cg08049231		NM_001267723
72	cg24287239	0.0411	0.075	4.38	7.21e-06	0.0715	TNFSF11	TSS200	Island	chr13	43148278	-	cg24287239	Unclassified	NM_003701;NM_033012
73	cg13088568	0.129	0.822	4.28	7.23e-06	0.0715	IHH	Body	N_Shore	chr2	219921776	-	cg13088568		NM_002181
74	cg09781115	0.0456	0.924	4.29	7.3e-06	0.0715	RRP12	Body	OpenSea	chr10	99127233	+	cg09781115		NM_001145114;NM_015179;NM_001284337
75	cg14947787	0.0486	0.893	4.29	7.55e-06	0.073	GPX2	3'UTR	OpenSea	chr14	65405931	+	cg14947787		NM_002083
76	cg22189436	-0.105	0.894	3.47	7.76e-06	0.074	PIK3CB	TSS200	OpenSea	chr3	138426576	-	cg22189436		NM_001256045;NM_006219
77	cg21859290	-0.0912	0.546	3.42	7.86e-06	0.074	CDK2AP2	3'UTR	N_Shore	chr11	67274402	-	cg21859290		NM_005851
78	cg11915444	-0.0842	0.936	3.4	8.09e-06	0.0749			OpenSea	chr2	12237012	-	cg11915444
79	cg11228807	-0.103	0.853	3.37	8.21e-06	0.0749			OpenSea	chr2	70874773	+	cg11228807
80	cg22566312	-0.162	0.607	3.37	8.27e-06	0.0749	SUGCT	Body	OpenSea	chr7	40515317	+	cg22566312		NM_024728;NM_001193312;NM_001193313;NM_001193311
81	cg10010600	-0.0474	0.92	3.33	8.77e-06	0.0768	RPS27	TSS1500	N_Shore	chr1	153962016	+	cg10010600		NM_001030
82	cg12719960	-0.0444	0.915	3.33	8.78e-06	0.0768			S_Shore	chr15	80545873	+	cg12719960
83	cg04839991	0.181	0.652	4.13	8.79e-06	0.0768			OpenSea	chr2	237880790	-	cg04839991
84	cg16194234	-0.111	0.814	3.27	9.3e-06	0.0801	PIK3CB	Body	OpenSea	chr3	138413709	-	cg16194234		NM_006219
85	cg17420360	0.053	0.0802	4.04	9.39e-06	0.0801	DNAJC22	TSS200	Island	chr12	49740840	+	cg17420360		NM_024902
86	cg06359253	-0.106	0.879	3.24	9.65e-06	0.0813	DGCR2	Body	OpenSea	chr22	19048235	+	cg06359253		NR_033674;NM_001184781;NM_001173534;NM_001173533;NM_005137
87	cg06623778	-0.136	0.377	3.19	9.83e-06	0.0814			S_Shelf	chr1	848409	-	cg06623778
88	cg08364102	0.0409	0.054	4.04	9.88e-06	0.0814	OSBPL2	5'UTR	S_Shore	chr20	60814547	-	cg08364102		NM_144498;NM_014835;NM_001278649
89	cg26052194	-0.0941	0.861	3.19	1.01e-05	0.082	GZMA	Body	OpenSea	chr5	54402507	-	cg26052194		NM_006144
90	cg03357684	-0.17	0.585	3.11	1.06e-05	0.082			OpenSea	chr1	8985145	+	cg03357684
91	cg19642433	-0.0578	0.928	3.15	1.06e-05	0.082	C12orf56	Body	N_Shore	chr12	64783703	-	cg19642433	Unclassified_Cell_type_specific	NM_001170633;NM_001099676
92	cg03435498	-0.119	0.826	3.14	1.08e-05	0.082	XRCC5	Body	OpenSea	chr2	217024347	+	cg03435498		NM_021141
93	cg00870514	-0.136	0.763	3.1	1.09e-05	0.082	RAB11FIP4	TSS1500	N_Shore	chr17	29717946	-	cg00870514	Unclassified_Cell_type_specific	NM_032932
94	cg03899215	0.11	0.351	3.87	1.11e-05	0.082	PTPRN2	Body	N_Shore	chr7	157996423	-	cg03899215		NM_002847;NM_130842;NM_130843
95	cg24957489	0.102	0.392	3.87	1.11e-05	0.082			OpenSea	chr12	103200087	+	cg24957489
96	cg18951582	0.109	0.718	3.88	1.12e-05	0.082	ADSSL1	Body	OpenSea	chr14	105207600	+	cg18951582		NM_199165;NM_152328
97	cg00293409	0.0176	0.0312	3.84	1.14e-05	0.082	LRRC33	5'UTR	Island	chr3	196366669	-	cg00293409	Promoter_Associated	NM_198565;NM_198565
98	cg05600126	0.179	0.591	3.81	1.17e-05	0.082	ABR	Body	N_Shore	chr17	950540	-	cg05600126		NM_021962;NM_001092;NM_001159746
99	cg10093405	-0.131	0.708	3.07	1.18e-05	0.082			OpenSea	chr11	80555322	-	cg10093405
100	cg04034093	0.0315	0.935	3.8	1.19e-05	0.082			OpenSea	chr14	88469180	-	cg04034093
101	cg09402367	0.0166	0.041	3.8	1.19e-05	0.082			Island	chr16	1153273	-	cg09402367
102	cg26599373	0.116	0.551	3.8	1.19e-05	0.082	IL17B	TSS1500	OpenSea	chr5	148759040	-	cg26599373		NM_014443
103	cg05693450	0.0574	0.0827	3.86	1.2e-05	0.082	KCNU1	1stExon	OpenSea	chr8	36641924	+	cg05693450		NM_001031836;NM_001031836
104	cg01188867	-0.0171	0.022	3.04	1.21e-05	0.082	HMCN1	Body	OpenSea	chr1	186071906	+	cg01188867		NM_031935;NR_031642
105	cg18027592	-0.11	0.662	3.02	1.21e-05	0.082	LMO7	Body	OpenSea	chr13	76235074	+	cg18027592	Unclassified_Cell_type_specific	NM_005358
106	cg26274946	0.0147	0.0537	3.77	1.22e-05	0.082	HTRA1	TSS200	Island	chr10	124220856	-	cg26274946		NM_002775
107	cg15004389	-0.0245	0.0611	3.01	1.24e-05	0.082	IRS1	TSS1500	Island	chr2	227664911	+	cg15004389		NM_005544
108	cg06980268	-0.0163	0.97	2.97	1.25e-05	0.082	EYA2	5'UTR	S_Shelf	chr20	45527430	+	cg06980268		NM_172110;NM_005244
109	cg14255586	-0.0458	0.751	2.96	1.27e-05	0.082			N_Shelf	chr3	12914268	-	cg14255586
110	cg27570304	0.143	0.553	3.74	1.27e-05	0.082			OpenSea	chr22	50072468	+	cg27570304
111	cg19754868	-0.141	0.686	2.96	1.28e-05	0.082	RXFP1	TSS200	OpenSea	chr4	159442788	-	cg19754868		NM_001253732;NM_001253733;NM_001253730;NM_001253729;NM_001253728;NM_001253727;NM_021634;NR_045584;NR_045583;NR_045582;NR_045581;NR_045580;NR_045579
112	cg22983290	0.0915	0.864	3.73	1.28e-05	0.082	INPP5A	Body	N_Shore	chr10	134593727	-	cg22983290		NM_005539
113	cg25312823	-0.0538	0.83	2.99	1.28e-05	0.082			OpenSea	chr21	43124429	-	cg25312823
114	cg06788790	0.0217	0.0406	3.74	1.29e-05	0.082	RNF126P1	Body	Island	chr17	55123356	+	cg06788790	Unclassified_Cell_type_specific	NR_002818
115	cg15286970	0.138	0.657	3.68	1.33e-05	0.0838	CYP19A1	5'UTR	OpenSea	chr15	51591447	-	cg15286970		NM_000103;NM_031226
116	cg26178272	-0.0274	0.0384	2.92	1.36e-05	0.0838	MOXD1	TSS200	Island	chr6	132722822	+	cg26178272	Unclassified_Cell_type_specific	NM_015529
117	cg07015356	0.0747	0.353	3.67	1.37e-05	0.0838	RYR2	Body	OpenSea	chr1	237670272	+	cg07015356		NM_001035
118	cg21216220	-0.0925	0.869	2.87	1.38e-05	0.0838	ACACA	5'UTR	OpenSea	chr17	35732945	-	cg21216220		NM_198839;NM_198834;NM_173625
119	cg19333996	-0.144	0.863	2.86	1.39e-05	0.0838	KIAA1549	3'UTR	OpenSea	chr7	138518178	+	cg19333996		NM_001164665;NM_020910
120	cg00713005	-0.105	0.805	2.86	1.4e-05	0.0838			N_Shelf	chr1	32824095	+	cg00713005
121	cg08659204	0.0394	0.938	3.64	1.4e-05	0.0838			OpenSea	chr17	35242555	-	cg08659204
122	cg24553170	0.0877	0.16	3.65	1.41e-05	0.0838	AGBL4	Body	S_Shore	chr1	49243472	+	cg24553170	Unclassified_Cell_type_specific	NM_032785;NM_024603
123	cg19458996	-0.0825	0.845	2.86	1.44e-05	0.0847	FNTA	TSS1500	N_Shore	chr8	42910398	+	cg19458996		NM_002027;NR_033698
124	cg05934667	-0.114	0.619	2.79	1.54e-05	0.0896	OCLN	5'UTR	OpenSea	chr5	68808834	+	cg05934667		NM_001205255;NM_001205254;NM_002538
125	cg25226400	0.0267	0.0735	3.55	1.54e-05	0.0896			OpenSea	chr4	111991731	+	cg25226400
126	cg14878421	-0.127	0.757	2.76	1.58e-05	0.0907			OpenSea	chr4	89226482	+	cg14878421
127	cg00892999	0.0267	0.888	3.52	1.59e-05	0.0907	GAK	Body	N_Shore	chr4	892055	-	cg00892999		NM_005255
128	cg10137383	-0.151	0.511	2.74	1.61e-05	0.0911	SLC1A7	Body	OpenSea	chr1	53600929	+	cg10137383		NR_109858;NM_006671;NM_001287595;NM_001287597;NM_001287596
129	cg14309893	-0.14	0.706	2.71	1.63e-05	0.0911	BICC1	Body	OpenSea	chr10	60553070	-	cg14309893		NM_001080512
130	cg16410144	0.0126	0.0173	3.49	1.63e-05	0.0911			S_Shelf	chr22	46461366	-	cg16410144
131	cg24247160	-0.124	0.821	2.7	1.67e-05	0.0926	TRIQK	5'UTR	OpenSea	chr8	93957832	-	cg24247160		NM_001191036;NM_001191035;NM_001171799;NM_001171798;NM_001171797;NM_001171796;NM_001171795
132	cg21910779	0.0918	0.744	3.45	1.72e-05	0.0945	TSSC4	TSS1500	N_Shore	chr11	2420649	-	cg21910779	Promoter_Associated_Cell_type_specific	NM_001297658;NM_005706;NM_001297660;NM_001297661
133	cg20732562	-0.118	0.569	2.64	1.74e-05	0.0949	LINC01532	TSS1500	OpenSea	chr19	29492495	-	cg20732562		NR_040036
134	cg19028589	-0.0607	0.917	2.61	1.82e-05	0.0982			OpenSea	chr5	143208496	-	cg19028589
135	cg10385382	-0.161	0.673	2.63	1.83e-05	0.0982			S_Shore	chr7	121951055	+	cg10385382
136	cg02691866	0.0739	0.903	3.38	1.86e-05	0.0983			OpenSea	chr15	37415461	+	cg02691866
137	cg19364765	-0.0637	0.917	2.58	1.87e-05	0.0983	LINC01111	Body	OpenSea	chr8	77366948	+	cg19364765		NR_105006
138	cg23939846	-0.15	0.468	2.59	1.87e-05	0.0983			OpenSea	chr6	3585854	-	cg23939846
139	cg23480666	0.0658	0.9	3.38	1.88e-05	0.0983	AGBL1	Body	OpenSea	chr15	87175137	-	cg23480666		NM_152336
140	cg04194678	0.0874	0.125	3.32	1.96e-05	0.0992	ACSS1	TSS1500	OpenSea	chr20	25013842	-	cg04194678		NM_001252676;NM_001252677;NM_032501;NM_001252675
141	cg03960804	-0.0955	0.872	2.57	1.97e-05	0.0992			N_Shelf	chr1	15570129	+	cg03960804	NonGene_Associated_Cell_type_specific
142	cg07814555	-0.0563	0.916	2.59	1.97e-05	0.0992	CCDC81	Body	OpenSea	chr11	86127683	+	cg07814555		NM_001156474;NM_021827
143	cg10522641	-0.14	0.706	2.55	1.98e-05	0.0992			OpenSea	chr14	22890836	-	cg10522641
144	cg11257986	0.0604	0.316	3.31	1.98e-05	0.0992	RNF165	5'UTR	OpenSea	chr18	43959881	+	cg11257986		NM_001256758;NM_152470
145	cg21388167	-0.105	0.535	2.53	1.98e-05	0.0992			OpenSea	chr11	62722074	+	cg21388167
146	cg10803309	0.0898	0.89	3.28	2e-05	0.0993	HIPK3	Body	OpenSea	chr11	33317039	-	cg10803309		NM_001048200;NM_005734
147	cg08286219	0.0657	0.108	3.3	2.02e-05	0.0993	DSCR9	TSS200	OpenSea	chr21	38580802	+	cg08286219	Unclassified_Cell_type_specific	NR_026719
148	cg12963611	0.0127	0.029	3.29	2.03e-05	0.0993	KCNAB1	Body	Island	chr3	156009008	-	cg12963611		NM_003471;NM_172159;NM_172159;NM_172160
149	cg16000745	0.0621	0.275	3.28	2.05e-05	0.0996	SMOC2	Body	OpenSea	chr6	168897134	+	cg16000745		NM_001166412;NM_022138
150	cg22159557	0.0268	0.0754	3.25	2.07e-05	0.0998	RBPMS2	1stExon	Island	chr15	65067668	-	cg22159557	Unclassified	NM_194272;NM_194272
151	cg18727576	-0.0651	0.922	2.52	2.12e-05	0.101	APBB2	Body	OpenSea	chr4	40992056	+	cg18727576		NM_173075;NM_001166050;NM_004307
152	cg24270247	-0.0142	0.0202	2.45	2.12e-05	0.101	CHSY3	Body	OpenSea	chr5	129471432	-	cg24270247		NM_175856
153	cg18424134	0.0471	0.0716	3.24	2.14e-05	0.101			N_Shore	chr6	126068038	-	cg18424134	Unclassified_Cell_type_specific
154	cg20750319	-0.0179	0.974	2.45	2.18e-05	0.102	PRKAR1B	Body	OpenSea	chr7	625089	+	cg20750319		NM_001164759;NM_001164762;NM_001164758;NM_001164760;NM_001164761;NM_002735
155	cg19635928	-0.0698	0.845	2.45	2.19e-05	0.102			N_Shore	chr12	14920891	-	cg19635928
156	cg13282179	-0.0142	0.978	2.41	2.23e-05	0.103	DDX24	Body	OpenSea	chr14	94520911	+	cg13282179		NM_020414
157	cg20995089	0.0417	0.913	3.16	2.24e-05	0.103			OpenSea	chr8	283841	-	cg20995089
158	cg14254852	-0.0397	0.919	2.42	2.25e-05	0.103			S_Shore	chr1	55268659	-	cg14254852
159	cg03661949	-0.139	0.494	2.4	2.26e-05	0.103	ARHGEF28	Body	OpenSea	chr5	73082450	-	cg03661949		NM_001080479;NM_001177693
160	cg16435316	-0.0834	0.613	2.41	2.28e-05	0.103	BRD7	Body	OpenSea	chr16	50385139	+	cg16435316		NM_013263
161	cg16230706	0.0534	0.116	3.16	2.32e-05	0.104			OpenSea	chr1	221489255	-	cg16230706
162	cg02806824	0.0587	0.11	3.17	2.36e-05	0.105	MIR5095	Body	OpenSea	chr16	48571679	-	cg02806824		NR_039970
163	cg03866756	0.0517	0.876	3.11	2.37e-05	0.105	ABCC12	Body	OpenSea	chr16	48165595	-	cg03866756		NM_033226
164	cg23779667	0.0343	0.959	3.11	2.39e-05	0.105	USP45	Body	OpenSea	chr6	99924222	-	cg23779667		NM_001080481
165	cg04099189	0.0202	0.971	3.13	2.4e-05	0.105			N_Shore	chr11	76755154	-	cg04099189
166	cg01458041	-0.0218	0.962	2.33	2.41e-05	0.105	KCNMA1	Body	OpenSea	chr10	79148064	-	cg01458041		NM_002247;NM_001161353;NM_001161352;NM_001271519;NM_001014797;NM_001271518
167	cg02007705	-0.0186	0.935	2.34	2.43e-05	0.105	KCTD19	Body	OpenSea	chr16	67324372	+	cg02007705		NM_001100915
168	cg23212761	-0.0854	0.844	2.36	2.43e-05	0.105	ASAP2	Body	OpenSea	chr2	9505705	-	cg23212761		NM_001135191;NM_003887
169	cg04415270	-0.157	0.539	2.32	2.45e-05	0.105	RFX8	TSS200	S_Shore	chr2	102091202	-	cg04415270	Promoter_Associated_Cell_type_specific	NM_001145664
170	cg13630562	-0.0354	0.903	2.35	2.47e-05	0.105			S_Shelf	chr9	131967784	-	cg13630562
171	cg22694480	0.018	0.0693	3.06	2.52e-05	0.106	VIPR1	TSS200	Island	chr3	42544060	+	cg22694480	Promoter_Associated	NM_004624
172	cg08572745	-0.137	0.192	2.28	2.53e-05	0.106			OpenSea	chr5	89664894	-	cg08572745
173	cg03372905	0.139	0.344	3.09	2.55e-05	0.106	NEU4	Body	N_Shore	chr2	242752746	+	cg03372905		NM_080741;NM_001167601;NM_001167602;NM_001167599;NM_001167600
174	cg19539732	0.0452	0.945	3.05	2.55e-05	0.106	ENTPD4	Body	OpenSea	chr8	23294732	+	cg19539732		NM_001128930;NM_004901
175	cg04711063	0.0419	0.952	3.02	2.61e-05	0.107	BMPER	Body	Island	chr7	34118464	-	cg04711063		NM_133468
176	cg22180280	-0.125	0.807	2.25	2.61e-05	0.107	TCEA1	Body	OpenSea	chr8	54919227	+	cg22180280		NR_109902;NR_109901;NM_006756;NM_201437
177	cg00659527	-0.0506	0.936	2.27	2.62e-05	0.107			N_Shelf	chr3	111390171	-	cg00659527
178	cg14125530	-0.1	0.833	2.26	2.62e-05	0.107			OpenSea	chr12	70329240	+	cg14125530
179	cg00395210	0.0662	0.0952	3	2.64e-05	0.107			Island	chr12	48592465	-	cg00395210	Promoter_Associated
180	cg04722675	0.0825	0.789	2.98	2.67e-05	0.108	CACNA1H	Body	Island	chr16	1219510	+	cg04722675		NM_021098;NM_001005407
181	cg21268578	0.0239	0.0708	2.98	2.73e-05	0.109	GGA1	3'UTR	OpenSea	chr22	38029478	-	cg21268578	Gene_Associated	NM_001001560;NM_013365
182	cg10310944	-0.0726	0.852	2.21	2.74e-05	0.109			OpenSea	chr12	3578755	+	cg10310944
183	cg22115305	0.0491	0.941	2.97	2.75e-05	0.109			OpenSea	chr5	14004436	+	cg22115305
184	cg09122588	-0.228	0.842	2.25	2.76e-05	0.109	HS6ST3	Body	OpenSea	chr13	97422029	+	cg09122588		NM_153456
185	cg10299428	-0.0718	0.884	2.21	2.79e-05	0.109			OpenSea	chr8	120063781	+	cg10299428
186	cg24027742	-0.117	0.762	2.16	2.85e-05	0.111	SYVN1	3'UTR	OpenSea	chr11	64895147	-	cg24027742		NM_172230;NM_032431
187	cg19608286	-0.0567	0.83	2.2	2.91e-05	0.112	LOC101927668	Body	OpenSea	chr7	20123652	+	cg19608286	Unclassified_Cell_type_specific	NR_110114
188	cg11132956	0.0553	0.638	2.93	2.93e-05	0.112	ELFN1	5'UTR	OpenSea	chr7	1771934	+	cg11132956		NM_001128636
189	cg12101340	0.119	0.58	2.89	2.93e-05	0.112			OpenSea	chr13	53972317	+	cg12101340
190	cg17810878	-0.109	0.859	2.13	2.97e-05	0.113	ANO6	Body	OpenSea	chr12	45638686	+	cg17810878	Unclassified_Cell_type_specific	NM_001142679;NM_001142680;NM_001025356
191	cg19125082	0.0157	0.949	2.89	2.98e-05	0.113	LOC101926892	TSS1500	OpenSea	chr8	71382682	-	cg19125082		NR_110653
192	cg25485640	-0.114	0.791	2.11	3.04e-05	0.115	SZRD1	Body	OpenSea	chr1	16710678	+	cg25485640		NR_073503;NR_073502;NR_073501;NR_073500;NM_001114600;NM_001271869
193	cg17882915	0.0816	0.862	2.85	3.06e-05	0.115	DLG2	5'UTR	OpenSea	chr11	83357222	+	cg17882915		NM_001142702;NM_001142700;NM_001206769;NM_001300983;NM_001364;NM_001142699
194	cg17791035	0.0165	0.0573	2.89	3.11e-05	0.116	FAM118A	5'UTR	Island	chr22	45705866	+	cg17791035	NonGene_Associated	NM_001104595;NM_017911;NM_017911
195	cg12206269	-0.0791	0.819	2.08	3.13e-05	0.116	TULP4	Body	OpenSea	chr6	158927625	+	cg12206269	Unclassified_Cell_type_specific	NM_001007466;NM_020245
196	cg14579314	-0.024	0.931	2.09	3.15e-05	0.116			Island	chr3	99944324	+	cg14579314
197	cg08070004	0.0204	0.0391	2.87	3.17e-05	0.117	ERBB4	Body	OpenSea	chr2	212399596	+	cg08070004		NM_001042599;NM_005235
198	cg18120446	0.0495	0.0824	2.84	3.19e-05	0.117			Island	chr4	13531076	-	cg18120446
199	cg18761756	0.0805	0.783	2.8	3.21e-05	0.117	DLGAP1	Body	S_Shelf	chr18	3732002	-	cg18761756		NM_001003809;NM_004746
200	cg20882291	0.0167	0.0307	2.8	3.24e-05	0.117	SDC2	5'UTR	Island	chr8	97506160	-	cg20882291		NM_002998;NM_002998
201	cg16457916	0.0238	0.069	2.81	3.29e-05	0.118			OpenSea	chr16	83968360	+	cg16457916
202	cg13504918	-0.0515	0.9	2.1	3.3e-05	0.118			OpenSea	chr16	84845674	+	cg13504918
203	cg18857402	-0.12	0.858	2.02	3.32e-05	0.118			OpenSea	chr1	244263106	+	cg18857402
204	cg13225035	-0.0752	0.877	2.01	3.36e-05	0.119	PPFIBP2	Body	OpenSea	chr11	7660629	+	cg13225035		NM_001256568;NM_001256569;NM_003621
205	cg22291003	0.057	0.912	2.76	3.44e-05	0.122			OpenSea	chr11	101743985	+	cg22291003
206	cg21509819	0.0202	0.0705	2.72	3.52e-05	0.124	GPR108	TSS1500	Island	chr19	6737662	+	cg21509819	Promoter_Associated	NM_020171;NM_001080452
207	cg09660116	0.0827	0.491	2.76	3.53e-05	0.124	COL16A1	Body	OpenSea	chr1	32155239	-	cg09660116		NM_001856
208	cg12922266	0.101	0.548	2.71	3.6e-05	0.125			OpenSea	chr18	54809059	+	cg12922266
209	cg00945507	0.193	0.292	2.7	3.61e-05	0.125	SEC61G	TSS1500	S_Shore	chr7	54827677	+	cg00945507		NM_001012456;NM_014302
210	cg06251018	-0.152	0.769	1.94	3.64e-05	0.126			OpenSea	chr11	9571533	-	cg06251018
211	cg01396274	-0.164	0.678	1.93	3.68e-05	0.126	PDE9A	5'UTR	OpenSea	chr21	44096729	-	cg01396274		NM_001001576;NM_001001580;NM_001001572;NM_001001579;NM_001001584;NM_001001585;NM_001001573;NM_002606;NM_001001570;NM_001001574;NM_001001569;NM_001001568;NM_001001567;NM_001001583;NM_001001582;NM_001001581;NM_001001575;NM_001001578;NM_001001577;NM_001001571
212	cg18683500	-0.139	0.438	1.92	3.69e-05	0.126			OpenSea	chr13	98233551	-	cg18683500
213	cg01480256	0.0881	0.893	2.67	3.73e-05	0.127			OpenSea	chr6	101528491	-	cg01480256
214	cg10385929	0.0327	0.961	2.65	3.79e-05	0.128	KIF13A	Body	OpenSea	chr6	17939707	-	cg10385929		NM_022113;NM_001105567;NM_001105568;NM_001105566
215	cg05184032	0.062	0.194	2.63	3.81e-05	0.128	GCLC	Body	OpenSea	chr6	53395402	-	cg05184032		NM_001197115;NM_001498
216	cg24828901	-0.0383	0.936	1.91	3.9e-05	0.13	MTUS2	3'UTR	S_Shore	chr13	30079062	+	cg24828901		NM_001033602;NM_015233
217	cg13188519	-0.13	0.718	1.85	3.95e-05	0.13	C14orf156	Body	S_Shelf	chr14	78176682	+	cg13188519		NM_031210
218	cg03612435	-0.126	0.514	1.84	3.96e-05	0.13			S_Shore	chr22	19160780	-	cg03612435
219	cg00326231	-0.0963	0.247	1.87	3.97e-05	0.13	CLTCL1	Body	N_Shore	chr22	19278249	+	cg00326231	Promoter_Associated	NM_001835;NM_007098
220	cg12297329	0.0633	0.868	2.62	3.98e-05	0.13			OpenSea	chr5	152029980	-	cg12297329
221	cg04813119	0.0713	0.117	2.59	3.99e-05	0.13	SEC14L1	Body	OpenSea	chr17	75181254	+	cg04813119		NM_001143999;NM_003003;NM_001144001;NM_001143998;NM_001039573
222	cg16048474	-0.0978	0.483	1.9	4.01e-05	0.13			OpenSea	chr4	587007	-	cg16048474
223	cg06807315	0.0962	0.744	2.59	4.03e-05	0.13	TTN-AS1	TSS1500	OpenSea	chr2	179387541	+	cg06807315		NR_038271;NR_038272;NR_031666
224	cg23961336	0.0317	0.941	2.64	4.03e-05	0.13			OpenSea	chr5	55309446	-	cg23961336
225	cg20710266	0.166	0.353	2.59	4.09e-05	0.132	NR2F2	Body	S_Shore	chr15	96877855	+	cg20710266		NM_001145155;NM_021005;NM_001145156;NM_001145157
226	cg00395230	-0.143	0.482	1.82	4.11e-05	0.132	CLEC16A	Body	OpenSea	chr16	11073686	+	cg00395230		NM_001243403;NM_015226
227	cg26578323	0.0859	0.8	2.56	4.14e-05	0.132	PEAK1	5'UTR	OpenSea	chr15	77559506	-	cg26578323		NM_024776
228	cg25996077	-0.00616	0.0104	1.8	4.18e-05	0.133			OpenSea	chr2	228331319	-	cg25996077
229	cg11255208	-0.0763	0.416	1.77	4.37e-05	0.138	ATXN7L3	Body	N_Shore	chr17	42275334	-	cg11255208	Promoter_Associated	NM_001098833;NM_020218
230	cg25414515	-0.0792	0.869	1.76	4.38e-05	0.138	KIRREL3	Body	OpenSea	chr11	126325242	+	cg25414515		NM_032531;NM_001301097;NM_001161707
231	cg23183422	-0.13	0.527	1.75	4.39e-05	0.138	RASGEF1C	5'UTR	S_Shore	chr5	179565544	-	cg23183422		NM_175062
232	cg11349443	0.0741	0.142	2.5	4.43e-05	0.138			OpenSea	chr2	46468547	-	cg11349443
233	cg05395012	0.0896	0.833	2.51	4.48e-05	0.138			OpenSea	chr10	123418989	+	cg05395012
234	cg11308367	-0.00983	0.0172	1.73	4.51e-05	0.138	MMP2	TSS1500	N_Shore	chr16	55512897	-	cg11308367		NM_001302510;NM_001302508;NM_004530
235	cg10094691	-0.144	0.71	1.72	4.53e-05	0.138	DSCAM	Body	N_Shelf	chr21	42210827	-	cg10094691		NM_001389
236	cg02041498	-0.123	0.42	1.73	4.54e-05	0.138	MEIS1	Body	OpenSea	chr2	66735849	+	cg02041498		NM_002398
237	cg21475771	0.094	0.169	2.46	4.54e-05	0.138			OpenSea	chr2	11820862	-	cg21475771
238	cg19551427	-0.0627	0.889	1.75	4.55e-05	0.138			OpenSea	chr5	162921297	-	cg19551427
239	cg00101622	-0.0313	0.695	1.72	4.56e-05	0.138			OpenSea	chr8	131465222	+	cg00101622
240	cg26818786	-0.139	0.571	1.76	4.57e-05	0.138	CARD6	1stExon	OpenSea	chr5	40841493	+	cg26818786		NM_032587
241	cg15674626	-0.0159	0.986	1.71	4.61e-05	0.138	C5orf49	TSS1500	S_Shore	chr5	7851882	-	cg15674626		NM_001089584
242	cg04136484	0.0635	0.253	2.44	4.65e-05	0.138	TNRC6B	Body	OpenSea	chr22	40589892	+	cg04136484	Unclassified_Cell_type_specific	NM_001024843;NM_001162501;NM_015088
243	cg03902118	-0.0481	0.833	1.73	4.66e-05	0.138			OpenSea	chr1	234868719	+	cg03902118
244	cg12528056	0.0254	0.962	2.42	4.67e-05	0.138	GPR44	3'UTR	Island	chr11	60619955	-	cg12528056		NM_004778
245	cg14426392	-0.108	0.747	1.71	4.67e-05	0.138	ATP1A1	ExonBnd	OpenSea	chr1	116933016	+	cg14426392		NM_001160233;NM_000701;NM_001160234;NM_001160233;NM_001160234;NM_000701
246	cg20397181	-0.0417	0.957	1.7	4.69e-05	0.138	SYTL2	Body	OpenSea	chr11	85437543	-	cg20397181		NM_001289608;NM_001162953;NM_001162951;NM_032943
247	cg13622968	-0.0653	0.821	1.69	4.73e-05	0.139	ZGLP1	Body	N_Shore	chr19	10418851	+	cg13622968		NM_001103167
248	cg21535470	-0.0303	0.952	1.76	4.75e-05	0.139			OpenSea	chr1	182577977	-	cg21535470
249	cg25429204	-0.0234	0.958	1.66	4.78e-05	0.139	MEGF8	Body	S_Shore	chr19	42831908	+	cg25429204	Unclassified_Cell_type_specific	NM_001410
250	cg22072914	-0.126	0.434	1.66	4.82e-05	0.14	SACS	Body	OpenSea	chr13	23929207	+	cg22072914		NM_001278055;NM_014363
251	cg24676346	-0.0434	0.906	1.69	4.87e-05	0.141			S_Shore	chr6	41377288	+	cg24676346
252	cg26642904	-0.0636	0.92	1.64	4.89e-05	0.141	LRPPRC	Body	OpenSea	chr2	44175698	+	cg26642904		NM_133259
253	cg15048740	0.112	0.559	2.38	4.91e-05	0.141	SORBS2	5'UTR	OpenSea	chr4	186874021	-	cg15048740		NM_021069;NM_001270771
254	cg10334416	-0.0953	0.87	1.64	4.94e-05	0.141			OpenSea	chr17	32504524	+	cg10334416
255	cg25832069	0.156	0.183	2.37	4.98e-05	0.142			OpenSea	chr16	5978733	+	cg25832069
256	cg09732255	-0.0904	0.687	1.61	5.05e-05	0.142	MYT1L	5'UTR	S_Shore	chr2	2190278	-	cg09732255		NM_015025
257	cg22254580	-0.105	0.818	1.63	5.06e-05	0.142	GOLGA3	3'UTR	N_Shelf	chr12	133346264	-	cg22254580	Gene_Associated_Cell_type_specific	NM_005895
258	cg03021388	0.0279	0.0527	2.34	5.11e-05	0.142	FILIP1L	Body	OpenSea	chr3	99565499	-	cg03021388		NM_001282793;NM_001282794;NR_031662;NM_032359;NM_182909
259	cg23978161	0.03	0.175	2.35	5.11e-05	0.142	2011-09-01	5'UTR	Island	chr4	77870897	-	cg23978161	Promoter_Associated	NM_018243;NM_018243
260	cg24240687	0.0707	0.472	2.38	5.11e-05	0.142			OpenSea	chr3	128167936	-	cg24240687
261	cg10921805	0.0893	0.654	2.35	5.18e-05	0.142	ASIC2	Body	OpenSea	chr17	32291267	+	cg10921805		NM_001094
262	cg18141714	0.0315	0.959	2.35	5.18e-05	0.142			OpenSea	chr18	48697784	-	cg18141714
263	cg20395744	-0.0803	0.912	1.59	5.19e-05	0.142			OpenSea	chr12	116077672	+	cg20395744
264	cg02134977	-0.0577	0.907	1.59	5.2e-05	0.142			OpenSea	chr3	183182901	-	cg02134977
265	cg04794393	0.12	0.77	2.33	5.2e-05	0.142	C1orf159	3'UTR	Island	chr1	1018118	-	cg04794393		NM_017891
266	cg24790292	-0.126	0.745	1.61	5.26e-05	0.143	KIF21A	Body	OpenSea	chr12	39713134	-	cg24790292		NM_001173464;NM_001173465;NM_017641;NM_001173463
267	cg06593906	0.067	0.922	2.38	5.27e-05	0.143	COG5	Body	OpenSea	chr7	107026925	+	cg06593906		NM_006348;NM_001161520;NM_181733
268	cg06296107	-0.012	0.0215	1.56	5.34e-05	0.144	ZDHHC16	TSS1500	Island	chr10	99205545	-	cg06296107	Promoter_Associated	NM_198046;NM_016046;NM_198044;NM_198043;NM_032327;NM_198045
269	cg17517799	-0.0948	0.458	1.57	5.38e-05	0.144	THAP3	Body	S_Shelf	chr1	6688679	+	cg17517799		NM_138350
270	cg02776498	0.0572	0.303	2.3	5.39e-05	0.144	ARHGEF17	Body	Island	chr11	73054185	+	cg02776498		NM_014786
271	cg19687957	0.0305	0.957	2.32	5.39e-05	0.144	KIF26B	Body	OpenSea	chr1	245388570	+	cg19687957		NM_018012
272	cg09698510	-0.111	0.831	1.56	5.43e-05	0.145	DNAH1	Body	OpenSea	chr3	52418849	-	cg09698510	Unclassified	NM_015512
273	cg15125982	0.0864	0.152	2.32	5.5e-05	0.146			OpenSea	chr1	28431716	+	cg15125982
274	cg04120878	0.0528	0.136	2.27	5.52e-05	0.146	ANKH	Body	OpenSea	chr5	14760695	+	cg04120878		NM_054027
275	cg07925867	-0.0428	0.869	1.55	5.61e-05	0.148	CDH16	TSS1500	N_Shelf	chr16	66953432	-	cg07925867		NM_004062
276	cg24510983	-0.11	0.899	1.51	5.62e-05	0.148	DUSP12	Body	S_Shelf	chr1	161724031	+	cg24510983		NM_007240
277	cg15602053	0.0357	0.078	2.24	5.66e-05	0.148			S_Shore	chr3	138635064	+	cg15602053	Promoter_Associated
278	cg19867991	-0.0848	0.622	1.51	5.68e-05	0.148	CALR	Body	S_Shore	chr19	13051573	+	cg19867991		NM_004343
279	cg13962936	0.0401	0.889	2.24	5.77e-05	0.149	TTYH2	TSS200	OpenSea	chr17	72244487	+	cg13962936		NM_052869;NM_032646
280	cg16404551	-0.0444	0.955	1.53	5.78e-05	0.149	EIF3L	Body	OpenSea	chr22	38273293	-	cg16404551		NM_016091;NM_001242923
281	cg05633656	0.0455	0.923	2.23	5.79e-05	0.149	KALRN	Body	OpenSea	chr3	123916684	-	cg05633656		NM_003947;NM_001024660
282	cg08703465	-0.0968	0.873	1.48	5.79e-05	0.149	CSNK1A1	Body	OpenSea	chr5	148884366	+	cg08703465		NM_001271742;NM_001025105;NM_001892;NM_001271741
283	cg20155086	0.121	0.809	2.21	5.83e-05	0.149	LOC100128568	Body	OpenSea	chr19	5989890	+	cg20155086		NR_046376
284	cg04970637	0.0773	0.365	2.2	5.84e-05	0.149			Island	chr20	61718950	-	cg04970637
285	cg16415340	-0.0477	0.0765	1.47	5.87e-05	0.149	INS-IGF2	Body	Island	chr11	2160964	-	cg16415340		NR_003512;NR_028044;NM_001127598;NM_001007139;NR_028043;NM_000612
286	cg06828646	-0.0267	0.951	1.5	5.9e-05	0.149			N_Shelf	chr16	90034928	+	cg06828646
287	cg21441505	-0.00942	0.0172	1.47	5.91e-05	0.149	SLBP	TSS200	Island	chr4	1714055	+	cg21441505	Promoter_Associated	NM_006527
288	cg13654337	-0.122	0.604	1.45	5.95e-05	0.15	ACAN	5'UTR	OpenSea	chr15	89378000	+	cg13654337	Unclassified	NM_013227;NM_001135
289	cg12094170	0.0116	0.0338	2.19	5.98e-05	0.15	ATP5I	TSS200	Island	chr4	668131	-	cg12094170	Promoter_Associated	NM_007100;NR_033743
290	cg15705437	0.0276	0.93	2.19	6.05e-05	0.151	PBRM1	Body	OpenSea	chr3	52593823	-	cg15705437		NM_018313
291	cg04108066	-0.0878	0.898	1.41	6.13e-05	0.153			OpenSea	chr3	145678627	-	cg04108066
292	cg23835453	-0.135	0.763	1.43	6.18e-05	0.153	MFSD5	Body	S_Shore	chr12	53646929	-	cg23835453	Promoter_Associated	NM_032889;NM_001170790
293	cg01739845	-0.069	0.378	1.41	6.21e-05	0.154			OpenSea	chr15	77989284	-	cg01739845
294	cg03989749	-0.108	0.512	1.41	6.28e-05	0.155			OpenSea	chr5	3386653	-	cg03989749
295	cg12122233	-0.11	0.862	1.38	6.37e-05	0.156	RPUSD4	Body	N_Shore	chr11	126080072	-	cg12122233		NM_032795;NM_001144827
296	cg17161020	0.0257	0.186	2.09	6.5e-05	0.159	RFXANK	TSS1500	N_Shore	chr19	19302807	+	cg17161020	Promoter_Associated	NM_001278728;NM_001278727;NM_134440;NM_003721;NM_001145784;NM_001145783;NR_027308;NR_027307;NM_005919
297	cg17748466	0.0934	0.512	2.1	6.56e-05	0.16	LINC00656	TSS200	OpenSea	chr20	23113287	+	cg17748466		NR_034149
298	cg21429516	0.0324	0.0841	2.11	6.64e-05	0.161			OpenSea	chr17	78999362	+	cg21429516
299	cg15144058	-0.11	0.597	1.33	6.7e-05	0.161			OpenSea	chr4	59431411	-	cg15144058
300	cg17286920	0.0545	0.902	2.11	6.71e-05	0.161	ZNF423	Body	N_Shelf	chr16	49666052	-	cg17286920		NM_001271620;NM_015069
301	cg18109777	0.0202	0.0353	2.09	6.72e-05	0.161	SCAND3	TSS200	S_Shore	chr6	28555213	+	cg18109777	Promoter_Associated	NM_052923
302	cg10090591	-0.104	0.371	1.35	6.73e-05	0.161	CCDC84	Body	S_Shore	chr11	118869922	+	cg10090591		NM_198489
303	cg16615744	0.112	0.626	2.06	6.81e-05	0.163			OpenSea	chr14	22787680	-	cg16615744
304	cg00195796	0.0945	0.278	2.06	6.86e-05	0.163	SOX2OT	Body	N_Shore	chr3	181444131	-	cg00195796		NR_004053
305	cg12521401	-0.117	0.797	1.3	6.86e-05	0.163	IQSEC3	Body	S_Shore	chr12	188277	+	cg12521401	Unclassified_Cell_type_specific	NM_001170738;NM_015232
306	cg13271155	-0.111	0.684	1.31	6.91e-05	0.163	ERBB3	Body	OpenSea	chr12	56480349	+	cg13271155		NM_001982
307	cg21645752	0.0195	0.964	2.05	6.92e-05	0.163	GABBR1	Body	N_Shore	chr6	29598695	+	cg21645752		NM_021904;NM_001470
308	cg11823592	-0.0598	0.901	1.35	6.94e-05	0.163	ANKLE1	TSS1500	N_Shore	chr19	17391166	-	cg11823592		NM_152363
309	cg07214967	0.0137	0.98	2.04	7.02e-05	0.165	OPCML	Body	N_Shore	chr11	132950809	-	cg07214967	Unclassified_Cell_type_specific	NM_001012393
310	cg18705546	-0.0392	0.943	1.3	7.06e-05	0.165	PECAM1	1stExon	OpenSea	chr17	62407077	+	cg18705546		NM_000442
311	cg15410633	-0.139	0.774	1.29	7.09e-05	0.165	TLDC2	Body	OpenSea	chr20	35511336	-	cg15410633		NM_001304783;NM_080628
312	cg18813234	-0.0815	0.89	1.29	7.11e-05	0.165			OpenSea	chr2	123420717	-	cg18813234
313	cg02201969	-0.0919	0.392	1.29	7.16e-05	0.165	TBC1D14	Body	OpenSea	chr4	6955849	+	cg02201969		NM_020773;NM_001113361
314	cg07959978	-0.161	0.756	1.28	7.18e-05	0.165	LEPR	5'UTR	S_Shelf	chr1	65994091	-	cg07959978		NM_001003680;NM_001003679;NM_002303
315	cg08774009	-0.162	0.666	1.28	7.18e-05	0.165			Island	chr8	49309094	+	cg08774009
316	cg21348031	0.124	0.507	2.01	7.18e-05	0.165	ADAMTS19	Body	OpenSea	chr5	128927438	+	cg21348031		NM_133638
317	cg25841373	-0.0201	0.949	1.25	7.23e-05	0.165	SERPINB5	TSS1500	OpenSea	chr18	61143630	-	cg25841373		NM_002639
318	cg02397064	0.0813	0.816	1.99	7.24e-05	0.165	2009-09-01	Body	OpenSea	chr17	75462916	+	cg02397064		NM_001113492;NM_001113496;NM_001113493;NM_001113491;NM_006640;NM_001113494
319	cg22222858	0.0235	0.968	2.03	7.26e-05	0.165	RECK	Body	OpenSea	chr9	36092680	+	cg22222858	Unclassified	NM_021111
320	cg08374201	0.0924	0.109	2.01	7.28e-05	0.165	FER1L4	Body	OpenSea	chr20	34156766	+	cg08374201		NR_119376
321	cg07082536	-0.0534	0.908	1.29	7.3e-05	0.165	KCNAB1	Body	OpenSea	chr3	156178357	+	cg07082536		NM_001308217;NM_172160;NM_003471;NM_172159;NM_001308222
322	cg02346105	-0.0683	0.899	1.24	7.44e-05	0.167			OpenSea	chr4	54824761	-	cg02346105
323	cg13752562	0.0736	0.113	1.96	7.45e-05	0.167			OpenSea	chr9	26668086	+	cg13752562
324	cg14925241	-0.0212	0.945	1.23	7.49e-05	0.167			S_Shelf	chr18	77341349	+	cg14925241
325	cg05627053	0.0791	0.842	1.97	7.5e-05	0.167	LOC102724890	TSS200	OpenSea	chr14	27278469	+	cg05627053		NR_110557;NR_110556;NR_110033
326	cg08018748	0.0383	0.945	1.96	7.58e-05	0.168			OpenSea	chr15	48293781	+	cg08018748
327	cg02943604	0.046	0.0774	1.95	7.6e-05	0.168	PPAPDC1A	Body	Island	chr10	122217348	+	cg02943604		NM_001030059
328	cg14550770	-0.0735	0.258	1.24	7.65e-05	0.169	LAMA5	Body	N_Shore	chr20	60941202	+	cg14550770	Unclassified_Cell_type_specific	NM_005560
329	cg06662275	-0.124	0.787	1.19	7.68e-05	0.169	MCU	Body	OpenSea	chr10	74480939	-	cg06662275		NR_073062;NM_138357;NM_001270679;NM_001270680
330	cg21511758	0.0753	0.902	1.95	7.7e-05	0.169			OpenSea	chr4	74129609	+	cg21511758
331	cg05067926	0.0201	0.975	1.92	7.77e-05	0.169	GLB1L2	Body	Island	chr11	134231915	-	cg05067926	Unclassified_Cell_type_specific	NM_138342
332	cg05889210	0.124	0.7	1.97	7.77e-05	0.169			OpenSea	chr5	72432	-	cg05889210
333	cg08859278	-0.101	0.663	1.19	7.77e-05	0.169	ZAP70	TSS1500	OpenSea	chr2	98329691	-	cg08859278		NM_001079
334	cg07191562	0.0229	0.963	1.96	7.81e-05	0.17	MACROD2	Body	OpenSea	chr20	14825814	-	cg07191562		NM_080676
335	cg25475839	-0.0699	0.913	1.17	7.87e-05	0.17	CDKAL1	Body	OpenSea	chr6	20697104	+	cg25475839		NM_017774
336	cg26351453	0.0433	0.941	1.91	7.91e-05	0.17	AKAP9	Body	OpenSea	chr7	91685854	+	cg26351453		NM_005751;NM_147185
337	cg15199897	-0.0174	0.98	1.22	7.92e-05	0.17	SPECC1	Body	OpenSea	chr17	20208868	+	cg15199897		NM_001033553;NM_001243439;NM_001033555
338	cg02138529	-0.0634	0.894	1.19	7.98e-05	0.171	RPS6KA2	Body	OpenSea	chr6	166834262	-	cg02138529		NM_021135;NM_001006932
339	cg01879723	-0.136	0.407	1.15	8.01e-05	0.171	ZBTB38	5'UTR	N_Shore	chr3	141119262	-	cg01879723		NM_001080412
340	cg13951862	-0.166	0.708	1.15	8.16e-05	0.174	NOTCH1	Body	N_Shore	chr9	139425582	+	cg13951862	Unclassified_Cell_type_specific	NM_017617
341	cg07169357	0.0593	0.817	1.86	8.21e-05	0.174	MFSD6	Body	OpenSea	chr2	191327289	+	cg07169357		NM_017694
342	cg24524057	-0.137	0.611	1.13	8.25e-05	0.175			Island	chr10	125732842	+	cg24524057
343	cg21207593	0.0964	0.813	1.88	8.26e-05	0.175	LIG3	Body	S_Shelf	chr17	33310495	+	cg21207593	Unclassified_Cell_type_specific	NM_013975;NM_002311
344	cg24431229	0.113	0.709	1.89	8.29e-05	0.175	PLVAP	3'UTR	Island	chr19	17463136	+	cg24431229		NM_031310
345	cg23701012	-0.0482	0.781	1.11	8.35e-05	0.176			N_Shelf	chr17	49004644	+	cg23701012
346	cg01536010	0.0821	0.746	1.88	8.47e-05	0.177	LINC01291	Body	N_Shore	chr2	75145387	+	cg01536010		NR_125792
347	cg14825413	0.131	0.189	1.84	8.52e-05	0.178	GLI4	Body	Island	chr8	144358566	+	cg14825413	Promoter_Associated	NM_138465
348	cg14457311	0.137	0.624	1.82	8.54e-05	0.178	CACNA1G	Body	OpenSea	chr17	48698799	-	cg14457311	Unclassified_Cell_type_specific	NM_198384;NM_198379;NM_198380;NM_198377;NM_198385;NM_018896;NM_198396;NM_198386;NM_198376;NM_198388;NM_198383;NM_198382;NM_198378;NM_198387
349	cg24640360	0.044	0.882	1.84	8.57e-05	0.178	CCDC101	Body	OpenSea	chr16	28597256	+	cg24640360		NM_138414
350	cg11155035	-0.0702	0.735	1.09	8.65e-05	0.178	ASAP1	5'UTR	OpenSea	chr8	131388450	-	cg11155035		NM_001247996;NM_018482
351	cg12151330	-0.087	0.892	1.08	8.65e-05	0.178	PRKAB1	Body	OpenSea	chr12	120114103	-	cg12151330		NM_006253
352	cg10306450	-0.0556	0.261	1.11	8.66e-05	0.178	GLS2	TSS1500	Island	chr12	56882479	+	cg10306450	Unclassified	NM_013267
353	cg19799865	-0.0158	0.959	1.07	8.78e-05	0.18			OpenSea	chr13	50729986	-	cg19799865
354	cg24881116	-0.0185	0.97	1.06	8.86e-05	0.181			OpenSea	chr16	11377956	+	cg24881116
355	cg18323834	-0.0829	0.881	1.04	8.94e-05	0.183	CCDC82	Body	OpenSea	chr11	96099097	-	cg18323834		NM_024725
356	cg08935267	0.0931	0.229	1.79	9.05e-05	0.183	SLCO5A1	Body	OpenSea	chr8	70693305	+	cg08935267		NM_001146009;NM_030958;NM_001146008
357	cg13180787	0.00935	0.0341	1.8	9.08e-05	0.183	GALE	TSS200	Island	chr1	24127146	+	cg13180787	Promoter_Associated	NM_000403;NM_001008216;NM_001127621
358	cg09031310	0.0226	0.0531	1.76	9.12e-05	0.183	C12orf56	TSS200	Island	chr12	64784501	+	cg09031310	Unclassified_Cell_type_specific	NM_001170633;NM_001099676
359	cg03553358	0.0673	0.13	1.78	9.13e-05	0.183	SOCS1	TSS200	Island	chr16	11350115	+	cg03553358	Promoter_Associated	NM_003745
360	cg11073558	0.0188	0.0609	1.76	9.13e-05	0.183	GDF6	Body	Island	chr8	97171901	-	cg11073558		NM_001001557
361	cg16005224	0.0991	0.318	1.75	9.13e-05	0.183	SLC5A8	Body	N_Shore	chr12	101603174	+	cg16005224		NM_145913
362	cg15048059	-0.102	0.431	1.03	9.16e-05	0.183	SLC25A21	Body	OpenSea	chr14	37412235	+	cg15048059	Unclassified	NM_001171170;NM_030631
363	cg03100752	0.12	0.515	1.8	9.26e-05	0.184	ASNA1	TSS1500	N_Shore	chr19	12847402	+	cg03100752		NM_004317
364	cg03178489	0.0931	0.645	1.74	9.27e-05	0.184	OR9G4	1stExon	OpenSea	chr11	56511248	+	cg03178489		NM_001005284
365	cg06933808	-0.0486	0.865	1.07	9.27e-05	0.184	KRI1	Body	N_Shelf	chr19	10672381	+	cg06933808		NM_023008
366	cg08672566	0.127	0.27	1.73	9.27e-05	0.184			OpenSea	chr11	66783268	-	cg08672566
367	cg07306253	0.0274	0.95	1.81	9.34e-05	0.184	DNAJC17	Body	OpenSea	chr15	41062224	+	cg07306253	Gene_Associated	NM_018163;NM_001130448;NM_001130448
368	cg02512762	-0.0359	0.93	1.09	9.45e-05	0.185			OpenSea	chr8	134815617	+	cg02512762
369	cg05619209	-0.0888	0.87	1.02	9.45e-05	0.185			N_Shore	chr9	36164486	-	cg05619209
370	cg12756753	-0.0748	0.796	0.978	9.48e-05	0.185	LENEP	1stExon	OpenSea	chr1	154966204	-	cg12756753		NM_018655
371	cg12338493	0.00742	0.0349	1.71	9.53e-05	0.185	C1orf74	TSS200	Island	chr1	209958026	-	cg12338493	Unclassified	NM_152485
372	cg01341067	0.0307	0.0662	1.7	9.54e-05	0.185			OpenSea	chr8	122368492	-	cg01341067
373	cg03346513	0.0254	0.0794	1.71	9.54e-05	0.185			OpenSea	chr3	14416020	-	cg03346513
374	cg09750510	0.0899	0.386	1.72	9.63e-05	0.187	SLC17A4	5'UTR	OpenSea	chr6	25761690	-	cg09750510		NM_005495
375	cg17168836	-0.108	0.632	0.972	9.71e-05	0.187	GNG12	5'UTR	OpenSea	chr1	68256161	-	cg17168836		NM_018841
376	cg16273664	-0.14	0.484	0.989	9.72e-05	0.187	IGF2BP2	Body	OpenSea	chr3	185430333	+	cg16273664		NM_001007225;NM_006548;NR_027317
377	cg00716870	-0.104	0.818	0.957	9.81e-05	0.189	NDFIP1	Body	OpenSea	chr5	141498159	-	cg00716870		NM_030571
378	cg12280622	0.0995	0.16	1.68	9.92e-05	0.19	INSR	TSS1500	S_Shore	chr19	7295192	-	cg12280622	Unclassified	NM_000208;NM_001079817
379	cg13278637	-0.114	0.628	0.949	9.92e-05	0.19			OpenSea	chr2	203439561	-	cg13278637
380	cg04402351	-0.1	0.841	0.937	0.0001	0.19			OpenSea	chr12	19206894	-	cg04402351
381	cg09044174	0.0512	0.872	1.67	0.0001	0.19	CDH4	Body	OpenSea	chr20	60308212	+	cg09044174		NM_001794
382	cg11145197	-0.0135	0.0212	0.935	0.0001	0.19			OpenSea	chr2	135521047	-	cg11145197
383	cg17976229	0.0382	0.938	1.69	0.0001	0.19	TRIM34	5'UTR	OpenSea	chr11	5653336	-	cg17976229		NM_130389;NM_021616;NM_130390;NM_001003819;NM_001003827
384	cg25942880	0.105	0.253	1.67	0.0001	0.19	TRIM66	Body	OpenSea	chr11	8662007	-	cg25942880		NM_014818
385	cg09286428	-0.12	0.52	0.945	0.000101	0.19			OpenSea	chr4	55339975	+	cg09286428
386	cg06663617	-0.0613	0.878	0.943	0.000102	0.19	MPRIP	Body	OpenSea	chr17	17009717	-	cg06663617		NM_201274;NM_015134
387	cg01968493	-0.025	0.04	0.925	0.000103	0.19	ZNF804A	TSS1500	N_Shore	chr2	185462493	-	cg01968493		NM_194250
388	cg06947286	0.0111	0.0274	1.63	0.000103	0.19	PDLIM4	Body	S_Shelf	chr5	131596602	+	cg06947286	Unclassified_Cell_type_specific	NM_003687;NM_001131027
389	cg16137891	-0.0716	0.858	0.924	0.000103	0.19	ARRB1	Body	OpenSea	chr11	75047111	-	cg16137891		NM_020251;NR_029891;NM_004041
390	cg16702469	-0.19	0.687	0.904	0.000103	0.19	CCDC141	Body	OpenSea	chr2	179711076	+	cg16702469		NM_173648
391	cg17050525	-0.0521	0.928	0.941	0.000103	0.19	KCNIP1	Body	OpenSea	chr5	169907404	-	cg17050525		NM_001034838
392	cg20310703	-0.112	0.62	0.923	0.000103	0.19			OpenSea	chr20	45390235	-	cg20310703
393	cg20555477	0.0168	0.0303	1.64	0.000103	0.19	HNRNPK	5'UTR	Island	chr9	86594889	-	cg20555477	Promoter_Associated	NM_031263;NM_002140;NM_024945;NM_031262
394	cg22979433	0.0495	0.247	1.65	0.000103	0.19	RNU5E	Body	OpenSea	chr5	80528609	+	cg22979433		NR_002754;NR_002755;NM_001099735;NM_001825;NM_001099736
395	cg05317024	-0.0202	0.933	0.934	0.000104	0.19	FOXK1	Body	N_Shore	chr7	4800982	-	cg05317024		NM_001037165
396	cg24276988	0.0959	0.57	1.62	0.000104	0.191	GNAS	3'UTR	N_Shore	chr20	57463106	-	cg24276988		NM_001077490;NM_016592;NR_003259;NM_080425
397	cg02945587	-0.0188	0.974	0.908	0.000105	0.191	LIMK2	Body	OpenSea	chr22	31626626	+	cg02945587		NM_005569
398	cg13506600	0.0885	0.112	1.62	0.000105	0.191	ABO	Body	Island	chr9	136150361	+	cg13506600		NM_020469
399	cg20040041	0.0276	0.104	1.63	0.000105	0.191	ADAM12	Body	OpenSea	chr10	127812674	+	cg20040041		NM_003474;NM_021641
400	cg22785672	-0.123	0.479	0.891	0.000105	0.191	DBNL	TSS1500	N_Shore	chr7	44083650	+	cg22785672	Promoter_Associated	NM_001122956;NM_014063;NM_001014436
401	cg01770793	-0.0918	0.762	0.892	0.000106	0.191			S_Shelf	chr21	44786227	-	cg01770793
402	cg11382069	0.00525	0.0213	1.63	0.000106	0.191	TTC7A	Body	OpenSea	chr2	47261254	+	cg11382069	Unclassified_Cell_type_specific	NM_001288955;NM_001288953;NM_001288951;NM_020458
403	cg22338328	0.0225	0.953	1.61	0.000106	0.191			OpenSea	chr15	89055193	+	cg22338328
404	cg22413797	-0.105	0.863	0.901	0.000107	0.191			OpenSea	chr15	88017683	+	cg22413797
405	cg10140613	-0.0408	0.742	0.88	0.000107	0.192	IL12RB1	TSS1500	OpenSea	chr19	18198611	+	cg10140613		NM_153701;NM_005535
406	cg16572600	-0.0677	0.839	0.89	0.000107	0.192			N_Shelf	chr11	64617631	-	cg16572600
407	cg15959363	-0.184	0.625	0.87	0.000108	0.192	C4orf32	Body	OpenSea	chr4	113091339	+	cg15959363		NM_152400
408	cg22506548	0.138	0.738	1.61	0.000108	0.192	PRDM16	Body	N_Shore	chr1	2996949	-	cg22506548		NM_022114;NM_199454
409	cg13750441	0.0135	0.0298	1.6	0.000108	0.192	PXK	TSS1500	N_Shore	chr3	58318267	+	cg13750441	Promoter_Associated	NM_017771
410	cg01821684	-0.164	0.512	0.865	0.00011	0.194	RAC1	Body	S_Shore	chr7	6415217	-	cg01821684	Promoter_Associated	NM_018890;NM_006908
411	cg03445143	0.022	0.0753	1.58	0.00011	0.194	PSMD11	3'UTR	N_Shelf	chr17	30810170	+	cg03445143		NM_002815;NM_001270482
412	cg18107827	-0.123	0.498	0.874	0.00011	0.194	GRRP1	3'UTR	N_Shore	chr1	26488988	-	cg18107827	Unclassified_Cell_type_specific	NM_024869
413	cg13159060	-0.0858	0.44	0.847	0.000111	0.194	FOXH1	TSS200	N_Shore	chr8	145701897	-	cg13159060	Unclassified_Cell_type_specific	NM_003923
414	cg15456555	0.0797	0.598	1.56	0.000111	0.194	H1FNT	TSS200	N_Shore	chr12	48722700	+	cg15456555		NM_181788
415	cg22307297	-0.0895	0.8	0.85	0.000111	0.194	LAMA5	Body	N_Shelf	chr20	60903441	-	cg22307297	Unclassified_Cell_type_specific	NM_005560
416	cg01335454	0.0904	0.316	1.55	0.000112	0.194	NCOA6	Body	OpenSea	chr20	33303492	+	cg01335454		NM_001242539;NM_014071
417	cg04672103	0.148	0.238	1.55	0.000112	0.194			S_Shelf	chr19	16396929	+	cg04672103	Unclassified_Cell_type_specific
418	cg18772677	0.0275	0.177	1.55	0.000112	0.194			OpenSea	chr4	47005	+	cg18772677
419	cg23791482	-0.0271	0.94	0.855	0.000112	0.194			OpenSea	chr6	100658339	-	cg23791482
420	cg02711212	0.0325	0.91	1.57	0.000113	0.194	LOC145837	TSS200	OpenSea	chr15	69854024	+	cg02711212		NR_026979
421	cg03264884	0.0118	0.0217	1.55	0.000113	0.194	RNF185	5'UTR	S_Shore	chr22	31556567	+	cg03264884	Promoter_Associated	NM_001135824;NM_152267;NR_024211;NR_024209;NR_024212;NM_001135825;NR_024210
422	cg06452642	0.00655	0.0122	1.56	0.000113	0.194	MRI1	Body	Island	chr19	13875641	+	cg06452642		NM_001031727;NM_032285
423	cg06524377	0.0531	0.652	1.54	0.000113	0.194			OpenSea	chr15	99971329	+	cg06524377
424	cg09740598	0.115	0.273	1.56	0.000113	0.194	SLC13A2	Body	OpenSea	chr17	26808425	+	cg09740598		NM_001145976;NM_001145975;NR_027384;NM_003984
425	cg00881448	-0.121	0.63	0.836	0.000114	0.194			OpenSea	chr10	30248683	+	cg00881448
426	cg01751168	0.0487	0.0978	1.53	0.000114	0.194			OpenSea	chr20	48247482	+	cg01751168	Unclassified_Cell_type_specific
427	cg22791987	0.0947	0.336	1.55	0.000114	0.194	C1QL1	3'UTR	N_Shore	chr17	43037114	-	cg22791987	Unclassified_Cell_type_specific	NM_006688
428	cg03298437	-0.106	0.252	0.814	0.000115	0.195			S_Shore	chr15	96961054	-	cg03298437
429	cg04057238	-0.0179	0.943	0.816	0.000116	0.195			Island	chr5	71713446	-	cg04057238
430	cg08882904	-0.116	0.725	0.814	0.000116	0.195	NACC1	5'UTR	S_Shelf	chr19	13233291	-	cg08882904	Gene_Associated_Cell_type_specific	NM_052876
431	cg13082535	0.0205	0.0963	1.5	0.000116	0.195			S_Shore	chr6	28864756	+	cg13082535	Promoter_Associated
432	cg03217953	0.0541	0.0906	1.52	0.000117	0.195			OpenSea	chr20	52370216	+	cg03217953
433	cg17716757	-0.0174	0.945	0.802	0.000117	0.196	ABCF3	Body	OpenSea	chr3	183911358	-	cg17716757		NM_018358
434	cg15044867	-0.0521	0.929	0.81	0.000118	0.197	STAG1	Body	OpenSea	chr3	136104335	+	cg15044867		NM_005862
435	cg15061083	-0.0883	0.821	0.794	0.000118	0.197			OpenSea	chr13	112161141	+	cg15061083
436	cg21870299	-0.157	0.724	0.77	0.000119	0.198			OpenSea	chr14	36765887	+	cg21870299
437	cg00633015	-0.0713	0.663	0.752	0.00012	0.198	SPACA6P-AS	Body	OpenSea	chr19	52196032	-	cg00633015		NR_108100;NR_029693;NR_024330;NR_029482
438	cg03849254	-0.0875	0.901	0.791	0.00012	0.198	FAR1	Body	OpenSea	chr11	13741341	+	cg03849254		NM_032228
439	cg09502177	-0.0322	0.953	0.804	0.00012	0.198			OpenSea	chr10	45219814	-	cg09502177
440	cg00920244	0.078	0.17	1.48	0.000121	0.198	FLJ31662	TSS1500	OpenSea	chr1	95939181	-	cg00920244		NR_033966
441	cg02942461	0.012	0.0245	1.5	0.000121	0.198	ACY1	5'UTR	Island	chr3	52017566	-	cg02942461	Promoter_Associated	NM_000666;NM_000666
442	cg11253083	-0.112	0.619	0.761	0.000121	0.198			OpenSea	chr19	12363091	+	cg11253083
443	cg02336163	-0.0671	0.907	0.769	0.000122	0.199	HARS	Body	N_Shelf	chr5	140068058	-	cg02336163		NM_002109
444	cg03146196	0.138	0.554	1.47	0.000122	0.199	DEFB122	TSS1500	OpenSea	chr20	30007925	+	cg03146196		NR_002577
445	cg15792125	0.0872	0.783	1.48	0.000122	0.199			OpenSea	chr14	22926867	+	cg15792125
446	cg26179632	-0.0312	0.0455	0.788	0.000123	0.199			OpenSea	chr4	54774783	+	cg26179632
447	cg06453421	-0.101	0.839	0.737	0.000123	0.199			OpenSea	chr10	30832152	+	cg06453421
448	cg06910896	0.0843	0.238	1.45	0.000124	0.201			OpenSea	chr1	202968892	-	cg06910896
449	cg25338563	-0.0534	0.0547	0.742	0.000124	0.201			S_Shore	chr8	103669495	+	cg25338563	Promoter_Associated
450	cg10394068	-0.019	0.976	0.763	0.000125	0.201			N_Shore	chr21	28514326	+	cg10394068
451	cg11945839	0.0139	0.0466	1.46	0.000125	0.201	ART5	TSS1500	Island	chr11	3663773	+	cg11945839	Unclassified_Cell_type_specific	NM_001079536;NM_053017
452	cg00021340	-0.0632	0.903	0.716	0.000125	0.201			OpenSea	chr6	125791240	+	cg00021340
453	cg03738025	0.0557	0.144	1.45	0.000126	0.201			Island	chr6	105388694	+	cg03738025	Unclassified_Cell_type_specific
454	cg10102023	-0.165	0.51	0.708	0.000126	0.201	TSHZ2	Body	OpenSea	chr20	51618225	-	cg10102023	Promoter_Associated	NM_173485
455	cg13038886	0.0354	0.0734	1.46	0.000126	0.201			OpenSea	chr14	88271428	-	cg13038886
456	cg08759689	0.00671	0.0227	1.41	0.000127	0.202	ZNF498	TSS200	Island	chr7	99214442	-	cg08759689	Promoter_Associated	NM_145115
457	cg15327349	-0.0928	0.755	0.717	0.000127	0.202	INPP4A	5'UTR	OpenSea	chr2	99126290	-	cg15327349		NM_004027;NM_001134224;NM_001566;NM_001134225
458	cg18188453	-0.0425	0.921	0.749	0.000127	0.202	C5	Body	OpenSea	chr9	123743355	-	cg18188453		NM_001735
459	cg08202165	-0.0335	0.0708	0.736	0.00013	0.205			OpenSea	chr6	149744830	+	cg08202165
460	cg21201393	0.027	0.0481	1.42	0.00013	0.205	EGFLAM	TSS200	OpenSea	chr5	38445522	-	cg21201393		NM_182801;NM_152403;NM_182798;NM_182799
461	cg16829278	0.0649	0.159	1.4	0.00013	0.205	LINC00928	Body	OpenSea	chr15	90056658	+	cg16829278		NR_027074;NR_027077;NR_027076;NR_027075
462	cg18513560	-0.0797	0.464	0.678	0.000131	0.205			OpenSea	chr2	6465959	-	cg18513560
463	cg27237559	0.0826	0.58	1.41	0.000131	0.205	OTOF	Body	OpenSea	chr2	26745828	+	cg27237559		NM_001287489;NM_194248
464	cg19862242	0.0619	0.311	1.39	0.000131	0.205	TNFAIP3	Body	OpenSea	chr6	138200334	+	cg19862242		NM_006290
465	cg20576539	-0.143	0.715	0.68	0.000132	0.205	ADAMTS12	Body	OpenSea	chr5	33642550	-	cg20576539		NM_030955
466	cg01047739	-0.104	0.654	0.664	0.000133	0.206	ROR2	Body	S_Shore	chr9	94650724	-	cg01047739		NM_004560
467	cg24228390	-0.162	0.602	0.648	0.000133	0.206			OpenSea	chr14	51736963	-	cg24228390
468	cg26701545	-0.0728	0.721	0.664	0.000133	0.206	SBK1	Body	N_Shore	chr16	28331026	-	cg26701545		NM_001024401
469	cg07383572	-0.0341	0.943	0.672	0.000134	0.206	NDE1	Body	OpenSea	chr16	15776364	-	cg07383572	Gene_Associated_Cell_type_specific	NM_001143979;NM_017668
470	cg26546687	0.111	0.491	1.37	0.000134	0.206	GLI2	Body	OpenSea	chr2	121684676	+	cg26546687		NM_005270
471	cg14643415	0.0944	0.278	1.4	0.000134	0.206	WDR49	Body	OpenSea	chr3	167293056	+	cg14643415		NM_178824
472	cg01336260	-0.0485	0.933	0.679	0.000135	0.206	SAMD3	Body	OpenSea	chr6	130473404	+	cg01336260		NM_001017373
473	cg03781917	-0.12	0.774	0.648	0.000135	0.206	NR2F2-AS1	Body	OpenSea	chr15	96819332	-	cg03781917		NR_125738;NR_102743
474	cg14009098	-0.0497	0.0752	0.64	0.000135	0.206	SLC35F3	Body	Island	chr1	234041306	+	cg14009098		NM_173508
475	cg11712893	0.0331	0.943	1.37	0.000136	0.206			OpenSea	chr2	121913651	+	cg11712893
476	cg18931014	0.0677	0.889	1.37	0.000136	0.206	LRRC27	Body	N_Shelf	chr10	134161582	-	cg18931014		NM_001143757;NM_030626;NM_001143759;NM_001143758;NR_026559
477	cg17484671	0.104	0.16	1.34	0.000137	0.208			Island	chr1	31158158	-	cg17484671	Unclassified_Cell_type_specific
478	cg24716423	-0.069	0.876	0.658	0.000137	0.208	RASSF3	Body	OpenSea	chr12	65050514	+	cg24716423		NR_040718;NM_178169
479	cg00711788	-0.0662	0.901	0.671	0.000138	0.208	HS6ST3	Body	OpenSea	chr13	97424822	+	cg00711788		NM_153456
480	cg18998253	-0.0612	0.88	0.624	0.000138	0.208	LPPR4	Body	OpenSea	chr1	99763500	-	cg18998253		NM_001166252;NM_014839
481	cg21485122	-0.0397	0.938	0.631	0.000138	0.208			N_Shelf	chr2	71203331	-	cg21485122
482	cg17522588	0.0499	0.119	1.35	0.000139	0.208			OpenSea	chr6	53556672	-	cg17522588
483	cg21275170	-0.114	0.845	0.633	0.000139	0.208	NCAPG2	Body	OpenSea	chr7	158458663	+	cg21275170		NR_104054;NM_001281932;NM_017760;NM_001281933
484	cg23273947	0.0304	0.899	1.37	0.000139	0.208			OpenSea	chr15	68267131	-	cg23273947
485	cg03092447	-0.0853	0.666	0.618	0.00014	0.21	ANKRD11	Body	N_Shelf	chr16	89342399	-	cg03092447		NM_013275
486	cg12081932	0.0254	0.0976	1.31	0.000141	0.21			Island	chr11	120382782	+	cg12081932	Unclassified
487	cg20583872	0.00909	0.0254	1.33	0.000141	0.21			S_Shore	chr2	119532574	+	cg20583872
488	cg07683388	0.0795	0.355	1.31	0.000142	0.21	ANKRD44	Body	Island	chr2	198029332	+	cg07683388		NM_153697
489	cg16705462	-0.134	0.517	0.589	0.000142	0.21	EPB41L1	Body	OpenSea	chr20	34805660	-	cg16705462		NM_012156;NM_001258329;NM_177996;NM_001258331;NM_001258330
490	cg19037143	-0.0179	0.97	0.615	0.000142	0.21	FAT1	Body	OpenSea	chr4	187524750	+	cg19037143		NM_005245
491	cg26766373	-0.154	0.481	0.588	0.000142	0.21	ARRB1	TSS1500	S_Shore	chr11	75063913	-	cg26766373		NM_004041;NM_020251
492	cg11066943	0.073	0.31	1.33	0.000142	0.21			S_Shelf	chr9	126104626	-	cg11066943
493	cg08960443	0.0615	0.112	1.33	0.000143	0.21	TMEM210	TSS1500	N_Shore	chr9	140066947	-	cg08960443		NM_001282477
494	cg13534901	-0.147	0.196	0.565	0.000146	0.214	AHR	Body	S_Shore	chr7	17339481	-	cg13534901	Promoter_Associated	NM_001621
495	cg19451584	0.104	0.755	1.27	0.000146	0.214			OpenSea	chr12	39928782	+	cg19451584
496	cg27064684	-0.131	0.783	0.556	0.000146	0.214	LINC01581	Body	OpenSea	chr15	94614694	+	cg27064684		NR_120320
497	cg02320611	0.061	0.422	1.28	0.000147	0.214	FAM20C	Body	N_Shelf	chr7	214850	+	cg02320611		NM_020223
498	cg04168997	-0.072	0.895	0.568	0.000147	0.214	EFR3A	Body	OpenSea	chr8	132947660	+	cg04168997		NM_015137
499	cg15995846	-0.0567	0.891	0.573	0.000147	0.214	CSMD2	Body	OpenSea	chr1	34308099	-	cg15995846		NM_001281956;NM_052896
500	cg01795333	0.0449	0.939	1.27	0.000148	0.214	HADH	Body	OpenSea	chr4	108922479	+	cg01795333		NM_001184705;NM_005327

## Sheet: Tab 2
Supplementary Table 2: Top 20 GO and KEGG terms associated with the HOMA2-IR networks
category	term name	description	FDR value	genes
GO Biological Process	GO:0001894	Tissue homeostasis	0.00066	IHH|CTNNB1|OCLN|CDH23|TNFSF11|KIAA1211|ACACA
GO Biological Process	GO:0060249	Anatomical structure homeostasis	0.00075	IHH|CTNNB1|OCLN|PARK2|CDH23|TNFSF11|KIAA1211|ACACA
GO Biological Process	GO:0046328	Regulation of jnk cascade	0.0019	MAPK8IP3|APP|HIPK3|PARK2|TNFSF11|AKT1
GO Biological Process	GO:0043408	Regulation of mapk cascade	0.0038	MAPK8IP3|APP|PIK3CB|MST1R|HIPK3|CTNNB1|PARK2|TNFSF11|AKT1
GO Biological Process	GO:0048699	Generation of neurons	0.0038	SEMA4G|MAPK8IP3|CELSR1|APP|PIK3CB|IHH|GAK|PLAG1|CTNNB1|PARK2|CDH23|AKT1
GO Biological Process	GO:0051338	Regulation of transferase activity	0.0038	MAPK8IP3|APP|PIK3CB|MST1R|HIPK3|IRS1|CTNNB1|PARK2|TNFSF11|AKT1
GO Biological Process	GO:0051896	Regulation of protein kinase b signaling	0.0038	APP|PIK3CB|MST1R|IRS1|TNFSF11|AKT1
GO Biological Process	GO:1903201	Regulation of oxidative stress-induced cell death	0.005	APP|CTNNB1|PARK2|AKT1
GO Biological Process	GO:0051897	Positive regulation of protein kinase b signaling	0.0075	APP|PIK3CB|MST1R|IRS1|TNFSF11
GO Biological Process	GO:0010647	Positive regulation of cell communication	0.008	MAPK8IP3|APP|PIK3CB|IHH|MST1R|IRS1|C2CD2L|CTNNB1|PARK2|CYP19A1|TNFSF11|AKT1
GO Biological Process	GO:0023056	Positive regulation of signaling	0.008	MAPK8IP3|APP|PIK3CB|IHH|MST1R|IRS1|C2CD2L|CTNNB1|PARK2|CYP19A1|TNFSF11|AKT1
GO Biological Process	GO:0043549	Regulation of kinase activity	0.008	MAPK8IP3|APP|PIK3CB|MST1R|HIPK3|IRS1|PARK2|TNFSF11|AKT1
GO Biological Process	GO:0045453	Bone resorption	0.008	IHH|CTNNB1|TNFSF11
GO Biological Process	GO:0051049	Regulation of transport	0.008	APP|PIK3CB|IRS1|C2CD2L|CTNNB1|OCLN|PARK2|PTPN14|CYP19A1|TNFSF11|NKAIN3|AKT1
GO Biological Process	GO:0051347	Positive regulation of transferase activity	0.008	MAPK8IP3|APP|PIK3CB|MST1R|IRS1|CTNNB1|TNFSF11|AKT1
GO Biological Process	GO:0010033	Response to organic substance	0.0087	APP|PIK3CB|IHH|MST1R|IRS1|GNAL|CTNNB1|OCLN|PARK2|PTPN14|CYP19A1|TNFSF11|RXFP1|AKT1|ACACA
GO Biological Process	GO:0043405	Regulation of map kinase activity	0.0087	MAPK8IP3|APP|PIK3CB|MST1R|HIPK3|TNFSF11
GO Biological Process	GO:0071900	Regulation of protein serine/threonine kinase activity	0.0087	MAPK8IP3|APP|PIK3CB|MST1R|HIPK3|TNFSF11|AKT1
GO Biological Process	GO:0071902	Positive regulation of protein serine/threonine kinase activity	0.0087	MAPK8IP3|APP|PIK3CB|MST1R|TNFSF11|AKT1
GO Biological Process	GO:1903203	Regulation of oxidative stress-induced neuron death	0.0087	APP|CTNNB1|PARK2
KEGG Pathways	hsa04152	AMPK signaling pathway	0.0141	PIK3CB|IRS1|AKT1|ACACA
KEGG Pathways	hsa04211	Longevity regulating pathway	0.0141	PIK3CB|IRS1|AKT1
KEGG Pathways	hsa04213	Longevity regulating pathway - multiple species	0.0141	PIK3CB|IRS1|AKT1
KEGG Pathways	hsa04910	Insulin signaling pathway	0.0141	PIK3CB|IRS1|AKT1|ACACA
KEGG Pathways	hsa04917	Prolactin signaling pathway	0.0141	PIK3CB|TNFSF11|AKT1
KEGG Pathways	hsa04923	Regulation of lipolysis in adipocytes	0.0141	PIK3CB|IRS1|AKT1
KEGG Pathways	hsa05010	Alzheimer disease	0.0141	APP|PIK3CB|IRS1|CTNNB1|AKT1
KEGG Pathways	hsa05142	Chagas disease	0.0141	PIK3CB|GNAL|AKT1
KEGG Pathways	hsa05160	Hepatitis C	0.0141	PIK3CB|CTNNB1|OCLN|AKT1
KEGG Pathways	hsa05205	Proteoglycans in cancer	0.0141	PIK3CB|IHH|CTNNB1|AKT1
KEGG Pathways	hsa05210	Colorectal cancer	0.0141	PIK3CB|CTNNB1|AKT1
KEGG Pathways	hsa05213	Endometrial cancer	0.0141	PIK3CB|CTNNB1|AKT1
KEGG Pathways	hsa05215	Prostate cancer	0.0141	PIK3CB|CTNNB1|AKT1
KEGG Pathways	hsa05224	Breast cancer	0.0141	PIK3CB|CTNNB1|TNFSF11|AKT1
KEGG Pathways	hsa04670	Leukocyte transendothelial migration	0.0155	PIK3CB|CTNNB1|OCLN
KEGG Pathways	hsa04931	Insulin resistance	0.0155	PIK3CB|IRS1|AKT1
KEGG Pathways	hsa04722	Neurotrophin signaling pathway	0.0163	PIK3CB|IRS1|AKT1
KEGG Pathways	hsa04380	Osteoclast differentiation	0.017	PIK3CB|TNFSF11|AKT1
KEGG Pathways	hsa04919	Thyroid hormone signaling pathway	0.017	PIK3CB|CTNNB1|AKT1
KEGG Pathways	hsa04935	Growth hormone synthesis, secretion and action	0.017	PIK3CB|IRS1|AKT1

## Sheet: Tab 3
Supplementary Table 3: IPA Networks from top 100 dmCpG associated genes with HOMA2-IR
Molecules in Network	Score	Focus Molecules	Top Diseases and Functions
ACKR2,Akt,ANGPT4,APP,CHAD,CYP19A1,ERK1/2,GPX2,GZMA,Histone h3,Hsp70,HTRA1,IHH,IL17B,IRS1,LINC00461,Mapk,MAPK8IP3,MOSPD2,MST1R,NFkB (complex),OCLN,PI3K p85,PIK3CB,PIK3R5,PIN4,PRCP,PRKN,PTCSC1,RAD51AP1-DYRK4,STAB2,TCF,TNFSF11,USPL1,XRCC5	28	16	[Cellular Movement, Connective Tissue Development and Function, Skeletal and Muscular System Development and Function]
ABR,ADAM8,APOE,BTBD3,CACNG4,CDH23,CENPV,COL16A1,DSC3,DSCR9,EIF3I,EZH2,HGF,HMCN1,HOXD10,KCNAB1,LINC-PINT,LMO7,MAT2A,mir-8,NFKB1,NOP56,NPM1,PLAG1,PLOD1,RNF8,RPS10,SCCPDH,SLC52A1,SMAD2,SNHG15,SULT1A3/SULT1A4,TAL1,TNF,ZFYVE9	21	13	[Organismal Injury and Abnormalities, Renal Damage, Renal Tubule Injury]
AAR2,ACACA,CCND1,CSTF1,DDX24,DDX52,EIF5,FKBP1B,GAK,GTPBP4,HSPA1L,LSS,MAD1L1,mir-548,miR-92a-3p (and other miRNAs w/seed AUUGCAC),MLF2,NOC2L,NOP53,OSBPL2,PDLIM3,PKM,PRPF8,RBM19,RBM34,Rnr,RPS27,RRP12,RYR2,SNRK,TP53,TSSC4,VRK1,VWCE,ZNF106,ZNHIT2	19	12	[Cancer, Neurological Disease, Organismal Injury and Abnormalities]
ATP6AP2,BICC1,CDK8,CRAT,CST4,CTHRC1,CTNNB1,CTNNBIP1,DAAM1,DKK2,EYA2,FNTA,GDF6,HDAC6,HGS,MED9,MEF2A,miR-516a-3p (and other miRNAs w/seed GCUUCCU),PORCN,PRICKLE1,PRKCA,PTPN14,PTPRN2,PVALB,RXFP1,SCYL2,SGCD,SIX1,SMTN,SOX15,STAM2,TGFB1,TGFBI,TULP3,WNT5A	15	10	[Cellular Development, Embryonic Development, Organismal Development]
ABCC5,ACSS1,ADGRL3,CCDC134,CELSR1,CLOCK,CTPS2,DHTKD1,DIDO1,DPH6,GCH1,GRIA4,HAMP,HIPK3,HOXB5,IFNG,IL17RB,INPP5A,KANK2,KAT5,MAPK4,MAPKAPK5,MGLL,MOXD1,NKAIN3,NR1D2,NRROS,NUCKS1,NUPR1,OPRK1,PER3,RASAL2,RCN2,TESK1,TRIL	11	8	[Molecular Transport, Post-Translational Modification, Small Molecule Biochemistry]

## Sheet: Tab 4
Supplementary Table 4: IPA upstream regulators from top 100 dmCpG associated genes with HOMA2-IR
Upstream Regulator	Molecule Type	p-value of overlap	Target Molecules in Dataset
TCF	group	0.00038	GPX2,HTRA1,IHH,IRS1
CLOCK	transcription regulator	0.00158	APP,HIPK3,MOXD1,PTPN14
Mapk	group	0.00376	APP,IRS1

## Sheet: Tab 5
Supplementary table 5: List of HOMA2-IR dmCpGs after adjustment for BMI
Rank	row.names	logFC	AveExpr	B	P .Value	FDR	ucsc_refgene_name	ucsc_refgene_group	relation_to_island	chr	pos	strand	name	regulatory_feature_group	ucsc_refgene_accession
1	cg13451048	0.146	0.314	11	5.09e-09	0.00369	ERI3	Body	N_Shore	chr1	44820073	-	cg13451048		NM_024066
2	cg01351409	0.181	0.564	10.3	1.17e-08	0.00423			OpenSea	chr7	96583194	+	cg01351409
3	cg22007860	-0.172	0.835	8.15	6.14e-08	0.0148			OpenSea	chr3	69640382	-	cg22007860
4	cg10416784	-0.0575	0.0925	7.88	8.46e-08	0.0153			OpenSea	chr2	58797233	-	cg10416784
5	cg23779667	0.042	0.959	7.97	1.57e-07	0.0227	USP45	Body	OpenSea	chr6	99924222	-	cg23779667		NM_001080481
6	cg22983290	0.107	0.864	7.74	2.03e-07	0.0246	INPP5A	Body	N_Shore	chr10	134593727	-	cg22983290		NM_005539
7	cg19423170	-0.114	0.904	5.77	8.2e-07	0.0578	APP	Body	OpenSea	chr21	27472122	+	cg19423170		NM_001136131;NM_001136016;NM_001204302;NM_001136129;NM_001136130;NM_000484;NM_001204303;NM_001204301;NM_201414;NM_201413
8	cg25890050	0.127	0.456	6.41	8.51e-07	0.0578			OpenSea	chr8	41255897	-	cg25890050
9	cg13175329	-0.0861	0.134	5.68	9.13e-07	0.0578			OpenSea	chr6	25035073	-	cg13175329	Unclassified
10	cg03145200	-0.0858	0.883	5.67	9.38e-07	0.0578	IL21R	1stExon	OpenSea	chr16	27438618	-	cg03145200	Promoter_Associated	NM_021798;NM_181078;NM_021798;NM_181079
11	cg15926784	-0.0749	0.906	5.64	9.8e-07	0.0578	SEMA4G	1stExon	S_Shelf	chr10	102732746	+	cg15926784		NM_017893;NM_001203244
12	cg26873781	0.0956	0.689	6.24	1.02e-06	0.0578			N_Shore	chr10	130297547	+	cg26873781
13	cg21781422	-0.138	0.809	5.55	1.05e-06	0.0578	RNF8	3'UTR	OpenSea	chr6	37358794	-	cg21781422		NM_003958;NM_183078
14	cg07451034	0.102	0.851	6.14	1.12e-06	0.0578	GNGT2	3'UTR	OpenSea	chr17	47283774	+	cg07451034		NM_031498
15	cg24323253	0.165	0.664	5.93	1.39e-06	0.0632	DCBLD2	TSS1500	S_Shore	chr3	98621456	+	cg24323253		NM_080927
16	cg10703001	-0.122	0.852	5.31	1.4e-06	0.0632			OpenSea	chr6	17011918	-	cg10703001
17	cg24228390	-0.203	0.602	5.13	1.62e-06	0.0646			OpenSea	chr14	51736963	-	cg24228390
18	cg10803309	0.114	0.89	5.72	1.71e-06	0.0646	HIPK3	Body	OpenSea	chr11	33317039	-	cg10803309		NM_001048200;NM_005734
19	cg07065735	-0.0958	0.315	5.08	1.74e-06	0.0646	PKD1L2	Body	OpenSea	chr16	81246928	-	cg07065735		NR_126532;NM_052892;NM_001076780
20	cg12571055	0.133	0.592	5.74	1.78e-06	0.0646	HRNBP3	5'UTR	N_Shelf	chr17	77124424	+	cg12571055	Unclassified_Cell_type_specific	NM_001082575
21	cg02219409	0.193	0.753	5.45	2.27e-06	0.0746			OpenSea	chr20	58530235	+	cg02219409
22	cg02397064	0.102	0.816	5.46	2.3e-06	0.0746	2009-09-01	Body	OpenSea	chr17	75462916	+	cg02397064		NM_001113492;NM_001113496;NM_001113493;NM_001113491;NM_006640;NM_001113494
23	cg12331505	-0.195	0.51	4.75	2.44e-06	0.0746			OpenSea	chr5	3093646	+	cg12331505
24	cg24592043	-0.0556	0.876	4.67	2.63e-06	0.0746	LOC340074	TSS1500	OpenSea	chr5	134990707	-	cg24592043		NR_027127
25	cg04108066	-0.105	0.898	4.64	2.74e-06	0.0746			OpenSea	chr3	145678627	-	cg04108066
26	cg18185665	0.0867	0.171	5.28	2.79e-06	0.0746	CENPV	TSS1500	Island	chr17	16257111	-	cg18185665	Promoter_Associated	NM_181716
27	cg06719604	-0.0423	0.0558	4.63	2.91e-06	0.0746			OpenSea	chr2	55361310	+	cg06719604	Unclassified
28	cg05937593	-0.184	0.431	4.55	3.02e-06	0.0746			OpenSea	chr4	30432262	+	cg05937593
29	cg18738955	-0.124	0.608	4.52	3.15e-06	0.0746	GYLTL1B	3'UTR	OpenSea	chr11	45950405	+	cg18738955		NM_152312
30	cg14878421	-0.156	0.757	4.48	3.31e-06	0.0746			OpenSea	chr4	89226482	+	cg14878421
31	cg08318085	-0.0711	0.903	4.47	3.41e-06	0.0746	MIR940	TSS200	S_Shelf	chr16	2321558	-	cg08318085		NR_030636
32	cg18584042	-0.175	0.413	4.43	3.43e-06	0.0746	MIR7853	Body	OpenSea	chr2	134191566	-	cg18584042		NR_107007;NM_207363;NM_207481
33	cg22115305	0.0554	0.941	5.07	3.47e-06	0.0746			OpenSea	chr5	14004436	+	cg22115305
34	cg03372905	0.179	0.344	5.07	3.5e-06	0.0746	NEU4	Body	N_Shore	chr2	242752746	+	cg03372905		NM_080741;NM_001167601;NM_001167602;NM_001167599;NM_001167600
35	cg14254852	-0.0494	0.919	4.28	4.05e-06	0.0838			S_Shore	chr1	55268659	-	cg14254852
36	cg14575255	0.0358	0.938	4.96	4.17e-06	0.0839	LONRF2	Body	OpenSea	chr2	100910763	-	cg14575255		NM_198461
37	cg20625334	-0.0324	0.958	4.11	4.87e-06	0.094	STAM2	Body	OpenSea	chr2	152991620	-	cg20625334	Unclassified_Cell_type_specific	NM_005843
38	cg08101739	0.15	0.781	4.7	4.96e-06	0.094	LCE6A	TSS200	OpenSea	chr1	152815158	+	cg08101739		NM_001128600
39	cg14563989	-0.182	0.561	4.05	5.06e-06	0.094			OpenSea	chr15	96241842	+	cg14563989
40	cg11308367	-0.012	0.0172	4	5.4e-06	0.0961	MMP2	TSS1500	N_Shore	chr16	55512897	-	cg11308367		NM_001302510;NM_001302508;NM_004530
41	cg04884062	0.151	0.671	4.56	5.91e-06	0.0961			OpenSea	chr12	121199508	-	cg04884062
42	cg13276536	0.113	0.351	4.53	5.94e-06	0.0961	CCSER1	5'UTR	OpenSea	chr4	91096255	+	cg13276536		NM_001145065
43	cg04267098	-0.132	0.783	3.88	6.13e-06	0.0961	PLAG1	3'UTR	OpenSea	chr8	57075662	-	cg04267098		NM_001114635;NM_001114634;NM_002655
44	cg01341067	0.0379	0.0662	4.49	6.16e-06	0.0961			OpenSea	chr8	122368492	-	cg01341067
45	cg25457815	0.101	0.594	4.51	6.22e-06	0.0961	ATP11A	Body	N_Shore	chr13	113427738	+	cg25457815		NM_015205;NM_032189
46	cg16072884	-0.103	0.81	3.85	6.28e-06	0.0961	KIAA1462	Body	OpenSea	chr10	30317625	+	cg16072884		NM_020848
47	cg00346392	-0.0697	0.338	3.88	6.3e-06	0.0961	JPH3	Body	S_Shore	chr16	87680424	+	cg00346392	Unclassified_Cell_type_specific	NM_020655
48	cg19401332	0.119	0.495	4.47	6.36e-06	0.0961	LINC00403	Body	OpenSea	chr13	112736845	-	cg19401332		NR_120392
49	cg09865454	-0.0328	0.939	3.83	6.55e-06	0.0968	HOXA3	Body	N_Shore	chr7	27149139	+	cg09865454		NM_153632;NM_153631;NM_030661
50	cg12713159	0.119	0.299	4.45	6.68e-06	0.0968			OpenSea	chr19	11646763	+	cg12713159	Unclassified
51	cg03522256	0.136	0.454	4.35	7.26e-06	0.102			OpenSea	chr12	114049895	+	cg03522256
52	cg14417798	0.039	0.0704	4.36	7.34e-06	0.102	MAP3K7CL	1stExon	OpenSea	chr21	30464877	-	cg14417798		NM_001286619;NM_001286622;NM_001286618;NM_001286617;NM_001286623;NM_001286619;NM_001286634;NM_020152
53	cg23346516	0.101	0.715	4.33	7.55e-06	0.102	DNAH17	Body	Island	chr17	76421646	+	cg23346516		NM_173628
54	cg22189436	-0.115	0.894	3.71	7.64e-06	0.102	PIK3CB	TSS200	OpenSea	chr3	138426576	-	cg22189436		NM_001256045;NM_006219
55	cg06726818	-0.12	0.912	3.64	8.04e-06	0.103	TULP3	Body	OpenSea	chr12	3036898	-	cg06726818		NM_003324;NM_001160408
56	cg18951582	0.13	0.718	4.24	8.13e-06	0.103	ADSSL1	Body	OpenSea	chr14	105207600	+	cg18951582		NM_199165;NM_152328
57	cg24270247	-0.0168	0.0202	3.6	8.13e-06	0.103	CHSY3	Body	OpenSea	chr5	129471432	-	cg24270247		NM_175856
58	cg01458041	-0.0258	0.962	3.55	8.64e-06	0.106	KCNMA1	Body	OpenSea	chr10	79148064	-	cg01458041		NM_002247;NM_001161353;NM_001161352;NM_001271519;NM_001014797;NM_001271518
59	cg00705130	-0.124	0.477	3.56	8.7e-06	0.106			OpenSea	chr21	35649196	-	cg00705130	Unclassified_Cell_type_specific
60	cg09732255	-0.109	0.687	3.55	8.76e-06	0.106	MYT1L	5'UTR	S_Shore	chr2	2190278	-	cg09732255		NM_015025
61	cg19835618	0.0952	0.193	4.09	9.65e-06	0.112	TPPP3	Body	N_Shelf	chr16	67424855	+	cg19835618		NM_016140;NM_015964
62	cg01244514	0.0943	0.537	4.09	9.74e-06	0.112	MIR494	TSS200	OpenSea	chr14	101495847	-	cg01244514		NR_030174
63	cg12399411	-0.217	0.678	3.42	1e-05	0.112			OpenSea	chr7	44134432	-	cg12399411
64	cg25654556	-0.024	0.96	3.4	1.04e-05	0.112	LOH12CR1	Body	OpenSea	chr12	12585281	+	cg25654556		NM_001300742;NM_058169
65	cg20351495	0.0778	0.804	4	1.05e-05	0.112	PLCH2	Body	N_Shore	chr1	2408494	-	cg20351495		NM_014638
66	cg09704075	0.121	0.561	3.97	1.06e-05	0.112	CDH23	Body	OpenSea	chr10	73466766	+	cg09704075		NM_001171931;NM_001171930;NM_022124
67	cg11706790	0.173	0.178	3.97	1.07e-05	0.112	NEU4	TSS200	OpenSea	chr2	242750102	-	cg11706790		NM_001167600;NM_001167601
68	cg23420956	-0.0957	0.682	3.33	1.07e-05	0.112			OpenSea	chr10	11837416	-	cg23420956
69	cg00513039	-0.053	0.952	3.37	1.08e-05	0.112	OPA1-AS1	Body	OpenSea	chr3	193340620	+	cg00513039		NR_046634;NM_130831;NM_130837;NM_130836;NM_130835;NM_130834;NM_130833;NM_130832;NM_015560
70	cg08148660	0.0643	0.097	3.98	1.08e-05	0.112	MIR548H4	Body	N_Shore	chr15	69323934	-	cg08148660	Unclassified	NR_031680;NM_024505
71	cg06788790	0.0249	0.0406	3.97	1.09e-05	0.112	RNF126P1	Body	Island	chr17	55123356	+	cg06788790	Unclassified_Cell_type_specific	NR_002818
72	cg02806824	0.0654	0.11	3.95	1.15e-05	0.113	MIR5095	Body	OpenSea	chr16	48571679	-	cg02806824		NR_039970
73	cg10010849	0.0658	0.862	3.92	1.16e-05	0.113			OpenSea	chr2	66010239	-	cg10010849
74	cg20467195	-0.0846	0.068	3.28	1.16e-05	0.113	TULP3	Body	OpenSea	chr12	3011741	+	cg20467195		NM_003324;NM_001160408
75	cg16457916	0.0283	0.069	3.89	1.19e-05	0.114			OpenSea	chr16	83968360	+	cg16457916
76	cg19675628	0.121	0.144	3.85	1.19e-05	0.114	TCEB3-AS1	Body	OpenSea	chr1	24098967	-	cg19675628	Unclassified	NR_038280
77	cg15023063	0.149	0.243	3.83	1.23e-05	0.114			S_Shelf	chr19	16397014	-	cg15023063	Unclassified_Cell_type_specific
78	cg05629669	0.146	0.802	3.81	1.25e-05	0.114			S_Shelf	chr19	40340835	+	cg05629669
79	cg24276988	0.118	0.57	3.81	1.26e-05	0.114	GNAS	3'UTR	N_Shore	chr20	57463106	-	cg24276988		NM_001077490;NM_016592;NR_003259;NM_080425
80	cg09293604	0.0766	0.926	3.8	1.27e-05	0.114	SCN3A	Body	OpenSea	chr2	165950843	-	cg09293604		NM_001081677;NM_001081676;NM_006922
81	cg17159698	-0.136	0.85	3.18	1.28e-05	0.114			Island	chr8	142842030	-	cg17159698
82	cg20815084	-0.0114	0.0185	3.17	1.3e-05	0.115	BAT4	TSS1500	Island	chr6	31633626	+	cg20815084	Promoter_Associated	NM_033177;NM_001320
83	cg08800761	-0.0427	0.938	3.15	1.35e-05	0.118	UGGT2	Body	OpenSea	chr13	96666612	+	cg08800761		NM_020121
84	cg17161020	0.0285	0.186	3.69	1.4e-05	0.119	RFXANK	TSS1500	N_Shore	chr19	19302807	+	cg17161020	Promoter_Associated	NM_001278728;NM_001278727;NM_134440;NM_003721;NM_001145784;NM_001145783;NR_027308;NR_027307;NM_005919
85	cg05550692	-0.0129	0.0245	3.08	1.43e-05	0.119	MED9	TSS200	Island	chr17	17380217	+	cg05550692	Promoter_Associated	NM_018019
86	cg23961336	0.0365	0.941	3.69	1.45e-05	0.119			OpenSea	chr5	55309446	-	cg23961336
87	cg15286970	0.149	0.657	3.66	1.46e-05	0.119	CYP19A1	5'UTR	OpenSea	chr15	51591447	-	cg15286970		NM_000103;NM_031226
88	cg25401464	0.0239	0.964	3.67	1.47e-05	0.119	LOC105616981	Body	OpenSea	chr2	168725384	+	cg25401464		NR_131227;NM_020981
89	cg07856168	0.169	0.461	3.64	1.49e-05	0.119	DNMBP	Body	OpenSea	chr10	101698701	+	cg07856168		NM_015221;NR_024130
90	cg12922266	0.112	0.548	3.64	1.52e-05	0.119			OpenSea	chr18	54809059	+	cg12922266
91	cg16534579	-0.0701	0.931	3.02	1.52e-05	0.119	PARK2	Body	N_Shelf	chr6	162064339	-	cg16534579		NM_004562;NM_013987;NM_013988
92	cg23558438	0.0771	0.12	3.62	1.54e-05	0.119	GSTO2	TSS200	N_Shore	chr10	106028444	-	cg23558438	Promoter_Associated	NM_183239
93	cg07245542	-0.1	0.889	3	1.55e-05	0.119			OpenSea	chr16	19341983	-	cg07245542
94	cg25312823	-0.0644	0.83	3.02	1.57e-05	0.119			OpenSea	chr21	43124429	-	cg25312823
95	cg02776498	0.066	0.303	3.59	1.59e-05	0.119	ARHGEF17	Body	Island	chr11	73054185	+	cg02776498		NM_014786
96	cg02691866	0.084	0.903	3.58	1.6e-05	0.119			OpenSea	chr15	37415461	+	cg02691866
97	cg08051321	0.0954	0.771	3.57	1.6e-05	0.119	LRP2	Body	OpenSea	chr2	169998746	-	cg08051321	Unclassified	NM_004525
98	cg02007705	-0.0216	0.935	2.95	1.63e-05	0.119	KCTD19	Body	OpenSea	chr16	67324372	+	cg02007705		NM_001100915
99	cg14472366	0.097	0.158	3.55	1.64e-05	0.119			Island	chr13	20875915	+	cg14472366
100	cg17612681	-0.0387	0.947	2.97	1.64e-05	0.119			OpenSea	chr2	66298197	-	cg17612681
101	cg00326231	-0.116	0.247	2.94	1.65e-05	0.119	CLTCL1	Body	N_Shore	chr22	19278249	+	cg00326231	Promoter_Associated	NM_001835;NM_007098
102	cg16231608	-0.12	0.603	2.91	1.68e-05	0.12	TMEM132B	Body	S_Shore	chr12	125817794	+	cg16231608		NM_052907
103	cg24881116	-0.0237	0.97	2.89	1.71e-05	0.12			OpenSea	chr16	11377956	+	cg24881116
104	cg08944484	-0.0762	0.914	2.9	1.73e-05	0.12	SCCPDH	3'UTR	OpenSea	chr1	246931160	+	cg08944484		NM_016002
105	cg18857402	-0.141	0.858	2.88	1.73e-05	0.12			OpenSea	chr1	244263106	+	cg18857402
106	cg14654876	-0.201	0.481	2.85	1.79e-05	0.122	DNER	Body	OpenSea	chr2	230272799	-	cg14654876		NM_139072
107	cg07053495	-0.14	0.256	2.84	1.81e-05	0.122			OpenSea	chr18	20275308	-	cg07053495
108	cg24895173	-0.0241	0.0367	2.83	1.84e-05	0.122	SLFN12L	Body	OpenSea	chr17	33825374	+	cg24895173		NM_001145027
109	cg13225035	-0.0853	0.877	2.81	1.85e-05	0.122	PPFIBP2	Body	OpenSea	chr11	7660629	+	cg13225035		NM_001256568;NM_001256569;NM_003621
110	cg00945507	0.218	0.292	3.42	1.86e-05	0.122	SEC61G	TSS1500	S_Shore	chr7	54827677	+	cg00945507		NM_001012456;NM_014302
111	cg25402980	0.0198	0.973	3.41	1.86e-05	0.122	ST7	Body	OpenSea	chr7	116689253	-	cg25402980		NM_021908;NM_018412
112	cg05934667	-0.13	0.619	2.78	1.95e-05	0.126	OCLN	5'UTR	OpenSea	chr5	68808834	+	cg05934667		NM_001205255;NM_001205254;NM_002538
113	cg13017772	-0.199	0.547	2.74	1.98e-05	0.127	ZNF621	TSS1500	N_Shore	chr3	40565778	+	cg13017772		NM_001287245;NM_001098414;NM_198484
114	cg23958905	0.172	0.226	3.34	2.05e-05	0.128	DPH6-AS1	Body	OpenSea	chr15	35923031	-	cg23958905		NR_038251
115	cg08379995	0.105	0.553	3.33	2.08e-05	0.128	RBM19	Body	OpenSea	chr12	114380925	-	cg08379995		NM_016196;NM_001146698;NM_001146699
116	cg20576539	-0.163	0.715	2.69	2.1e-05	0.128	ADAMTS12	Body	OpenSea	chr5	33642550	-	cg20576539		NM_030955
117	cg25996077	-0.00709	0.0104	2.68	2.14e-05	0.128			OpenSea	chr2	228331319	-	cg25996077
118	cg08551036	-0.0533	0.901	2.7	2.16e-05	0.128	ACSF3	Body	S_Shore	chr16	89219820	+	cg08551036	Unclassified_Cell_type_specific	NM_174917;NR_023316;NM_001127214
119	cg12545721	-0.0206	0.063	2.67	2.16e-05	0.128	CSMD3	TSS1500	OpenSea	chr8	114450579	-	cg12545721		NM_198123;NM_052900
120	cg20052242	-0.093	0.279	2.67	2.21e-05	0.128	TBX6	5'UTR	N_Shore	chr16	30102686	-	cg20052242	Promoter_Associated	NM_004608
121	cg21226938	-0.127	0.572	2.64	2.21e-05	0.128			OpenSea	chr9	139384074	+	cg21226938
122	cg06970571	-0.112	0.771	2.64	2.22e-05	0.128	LOR	TSS200	OpenSea	chr1	153232060	+	cg06970571		NM_000427
123	cg11409040	-0.0267	0.906	2.63	2.26e-05	0.128			OpenSea	chr14	77355428	-	cg11409040
124	cg14612428	0.0408	0.0773	3.22	2.26e-05	0.128	GNAL	5'UTR	Island	chr18	11751566	-	cg14612428		NM_001142339;NM_002071;NM_001142339;NM_002071;NM_182978
125	cg01337418	-0.116	0.85	2.64	2.27e-05	0.128			OpenSea	chr1	222093367	+	cg01337418
126	cg23567928	0.229	0.334	3.23	2.29e-05	0.128			OpenSea	chr16	66392979	-	cg23567928
127	cg18683500	-0.165	0.438	2.59	2.33e-05	0.128			OpenSea	chr13	98233551	-	cg18683500
128	cg15564226	-0.0801	0.833	2.6	2.34e-05	0.128	MAPK8IP3	Body	OpenSea	chr16	1764329	-	cg15564226		NM_015133;NM_001040439
129	cg27172488	0.0373	0.929	3.19	2.35e-05	0.128			S_Shelf	chr7	157219499	-	cg27172488
130	cg18727576	-0.0706	0.922	2.62	2.36e-05	0.128	APBB2	Body	OpenSea	chr4	40992056	+	cg18727576		NM_173075;NM_001166050;NM_004307
131	cg20750319	-0.0191	0.974	2.6	2.37e-05	0.128	PRKAR1B	Body	OpenSea	chr7	625089	+	cg20750319		NM_001164759;NM_001164762;NM_001164758;NM_001164760;NM_001164761;NM_002735
132	cg26858268	0.0297	0.105	3.18	2.38e-05	0.128			Island	chr10	102906606	-	cg26858268
133	cg20647897	0.0387	0.0587	3.19	2.42e-05	0.128	EYA4	Body	OpenSea	chr6	133760689	+	cg20647897		NM_004100;NM_172103;NM_001301012;NM_001301013;NM_172105
134	cg27245573	0.14	0.256	3.17	2.42e-05	0.128	NKAIN3	Body	OpenSea	chr8	63386950	+	cg27245573		NR_130764;NM_001304533
135	cg06623778	-0.148	0.377	2.55	2.43e-05	0.128			S_Shelf	chr1	848409	-	cg06623778
136	cg11349443	0.089	0.142	3.16	2.43e-05	0.128			OpenSea	chr2	46468547	-	cg11349443
137	cg16536399	0.0337	0.897	3.21	2.43e-05	0.128	NFATC1	Body	Island	chr18	77230665	+	cg16536399	Unclassified_Cell_type_specific	NM_006162;NM_172388;NM_172389;NM_172387
138	cg21607465	-0.111	0.886	2.55	2.44e-05	0.128	AGA	Body	N_Shelf	chr4	178360804	-	cg21607465		NR_033655;NM_001171988;NM_000027
139	cg16965794	0.211	0.331	3.14	2.45e-05	0.128	TRPM1	5'UTR	OpenSea	chr15	31372742	+	cg16965794	Unclassified_Cell_type_specific	NM_002420
140	cg12854911	0.108	0.226	3.12	2.54e-05	0.131	CATIP	Body	OpenSea	chr2	219222375	+	cg12854911		NM_198559;NR_125777
141	cg02447555	-0.0925	0.105	2.52	2.57e-05	0.131	DNAL1	Body	OpenSea	chr14	74129104	-	cg02447555		NM_031427;NM_001201366
142	cg23902073	0.0503	0.935	3.12	2.57e-05	0.131	MRVI1	5'UTR	OpenSea	chr11	10709788	+	cg23902073		NM_001100167;NM_001206881;NM_001100163;NM_130385;NM_001206880
143	cg12086340	0.0838	0.733	3.08	2.61e-05	0.132	KIAA1409	Body	OpenSea	chr14	94004501	-	cg12086340		NM_020818
144	cg17384457	-0.13	0.58	2.47	2.63e-05	0.132	CEACAM20	TSS1500	OpenSea	chr19	45034961	+	cg17384457		NM_001102600;NM_001102599;NM_001102597;NM_001102598
145	cg04813119	0.0831	0.117	3.06	2.66e-05	0.133	SEC14L1	Body	OpenSea	chr17	75181254	+	cg04813119		NM_001143999;NM_003003;NM_001144001;NM_001143998;NM_001039573
146	cg26434370	-0.094	0.79	2.48	2.7e-05	0.133	FAM18A	Body	N_Shelf	chr16	10909361	+	cg26434370		NM_001079512
147	cg26816278	0.0554	0.155	3.07	2.7e-05	0.133			OpenSea	chr6	155164193	+	cg26816278
148	cg16273664	-0.167	0.484	2.46	2.71e-05	0.133	IGF2BP2	Body	OpenSea	chr3	185430333	+	cg16273664		NM_001007225;NM_006548;NR_027317
149	cg16097618	-0.0247	0.901	2.43	2.74e-05	0.133	HIP1	Body	N_Shore	chr7	75187413	-	cg16097618		NM_001243198;NM_005338
150	cg22647161	-0.134	0.496	2.41	2.76e-05	0.133			OpenSea	chr12	98686365	-	cg22647161
151	cg24553170	0.0921	0.16	3.03	2.79e-05	0.133	AGBL4	Body	S_Shore	chr1	49243472	+	cg24553170	Unclassified_Cell_type_specific	NM_032785;NM_024603
152	cg06835786	0.0607	0.898	3.02	2.8e-05	0.133			OpenSea	chr15	50528706	-	cg06835786
153	cg13642260	0.143	0.274	3.03	2.81e-05	0.133	CIZ1	5'UTR	Island	chr9	130955380	+	cg13642260	Unclassified_Cell_type_specific	NM_012127;NM_001131015
154	cg03668948	0.0268	0.953	3	2.92e-05	0.136	SGSM2	Body	S_Shore	chr17	2277318	+	cg03668948	Unclassified_Cell_type_specific	NM_014853;NM_001098509
155	cg18513560	-0.102	0.464	2.36	2.95e-05	0.136			OpenSea	chr2	6465959	-	cg18513560
156	cg21837225	-0.168	0.679	2.35	2.97e-05	0.136			OpenSea	chr10	95008632	-	cg21837225
157	cg09322322	0.147	0.599	2.96	2.98e-05	0.136	RBFOX3	5'UTR	OpenSea	chr17	77288385	+	cg09322322		NM_001082575
158	cg04582871	-0.0326	0.92	2.35	3e-05	0.136	MACROD1	Body	OpenSea	chr11	63827695	-	cg04582871		NM_014067
159	cg25226400	0.0308	0.0735	2.95	3e-05	0.136			OpenSea	chr4	111991731	+	cg25226400
160	cg04711063	0.0468	0.952	2.94	3.01e-05	0.136	BMPER	Body	Island	chr7	34118464	-	cg04711063		NM_133468
161	cg18292904	-0.0262	0.875	2.32	3.05e-05	0.136	MST1R	Body	N_Shore	chr3	49939703	+	cg18292904		NM_002447
162	cg10385382	-0.173	0.673	2.36	3.06e-05	0.136			S_Shore	chr7	121951055	+	cg10385382
163	cg07925867	-0.0487	0.869	2.37	3.07e-05	0.136	CDH16	TSS1500	N_Shelf	chr16	66953432	-	cg07925867		NM_004062
164	cg06807315	0.102	0.744	2.91	3.1e-05	0.136	TTN-AS1	TSS1500	OpenSea	chr2	179387541	+	cg06807315		NR_038271;NR_038272;NR_031666
165	cg11036999	-0.0496	0.938	2.33	3.1e-05	0.136	C1QTNF1	5'UTR	OpenSea	chr17	77038364	-	cg11036999	Unclassified	NM_198594;NM_030968;NM_198593
166	cg20165655	-0.00805	0.0262	2.31	3.11e-05	0.136	FAM89B	TSS200	N_Shore	chr11	65339703	+	cg20165655	Promoter_Associated	NM_152832;NM_001098785;NM_001098784
167	cg05889210	0.142	0.7	2.94	3.14e-05	0.136			OpenSea	chr5	72432	-	cg05889210
168	cg10125317	0.106	0.278	2.87	3.19e-05	0.138	HOXD10	1stExon	Island	chr2	176982230	+	cg10125317		NM_002148
169	cg23328759	0.0788	0.893	2.86	3.29e-05	0.141			OpenSea	chr8	90272305	-	cg23328759
170	cg00768409	-0.115	0.819	2.24	3.34e-05	0.142	BNC1	TSS1500	S_Shore	chr15	83954392	-	cg00768409		NM_001717
171	cg04731861	0.0369	0.969	2.84	3.38e-05	0.143	ARPC2	Body	S_Shelf	chr2	219085781	-	cg04731861	Promoter_Associated_Cell_type_specific	NM_152862;NM_005731
172	cg16173787	-0.0263	0.928	2.23	3.46e-05	0.146			OpenSea	chr11	69411241	+	cg16173787
173	cg02916920	0.134	0.338	2.8	3.48e-05	0.146	FBN1	ExonBnd	OpenSea	chr15	48797233	+	cg02916920		NM_000138;NM_000138
174	cg15471402	-0.0387	0.0366	2.25	3.5e-05	0.146			OpenSea	chr4	170712930	-	cg15471402	Unclassified_Cell_type_specific
175	cg11770221	0.127	0.217	2.78	3.54e-05	0.146			OpenSea	chr2	121535610	-	cg11770221
176	cg02108897	-0.0993	0.377	2.2	3.56e-05	0.146			OpenSea	chr2	149335628	+	cg02108897
177	cg19333996	-0.165	0.863	2.16	3.58e-05	0.146	KIAA1549	3'UTR	OpenSea	chr7	138518178	+	cg19333996		NM_001164665;NM_020910
178	cg20818795	0.125	0.701	2.77	3.63e-05	0.148			S_Shelf	chr14	20906149	+	cg20818795
179	cg08746049	-0.148	0.658	2.1	3.84e-05	0.152	MUC5B	Body	S_Shore	chr11	1276034	+	cg08746049		NM_002458
180	cg03401738	0.0117	0.0391	2.68	3.9e-05	0.152	LEPR	5'UTR	Island	chr1	65991664	-	cg03401738		NM_001003680;NM_001003679;NM_002303
181	cg21645752	0.0229	0.964	2.69	3.92e-05	0.152	GABBR1	Body	N_Shore	chr6	29598695	+	cg21645752		NM_021904;NM_001470
182	cg00623421	-0.14	0.491	2.08	3.97e-05	0.152			OpenSea	chr10	29228186	-	cg00623421	Unclassified_Cell_type_specific
183	cg10306450	-0.0716	0.261	2.09	3.97e-05	0.152	GLS2	TSS1500	Island	chr12	56882479	+	cg10306450	Unclassified	NM_013267
184	cg00277030	-0.0332	0.925	2.06	4.02e-05	0.152	LOC100507406	TSS1500	OpenSea	chr6	138060923	-	cg00277030		NR_121619;NR_121618
185	cg11945839	0.0154	0.0466	2.66	4.02e-05	0.152	ART5	TSS1500	Island	chr11	3663773	+	cg11945839	Unclassified_Cell_type_specific	NM_001079536;NM_053017
186	cg04415270	-0.169	0.539	2.05	4.03e-05	0.152	RFX8	TSS200	S_Shore	chr2	102091202	-	cg04415270	Promoter_Associated_Cell_type_specific	NM_001145664
187	cg18905132	0.137	0.513	2.65	4.05e-05	0.152			OpenSea	chr13	81838754	+	cg18905132
188	cg14510772	0.0194	0.976	2.64	4.08e-05	0.152			OpenSea	chr5	52024260	+	cg14510772
189	cg13357714	-0.0934	0.765	2.06	4.12e-05	0.152	SGCD	Body	OpenSea	chr5	155807613	+	cg13357714		NM_001128209;NM_172244;NM_000337
190	cg15552493	0.0848	0.18	2.65	4.12e-05	0.152	MAP4K4	Body	OpenSea	chr2	102387391	-	cg15552493	Unclassified_Cell_type_specific	NM_145687;NM_004834;NM_145686
191	cg01165997	-0.0968	0.621	2.08	4.13e-05	0.152			OpenSea	chr2	200956235	-	cg01165997
192	cg15636627	-0.104	0.877	2.04	4.13e-05	0.152	RBM26	Body	OpenSea	chr13	79956410	+	cg15636627		NM_022118;NM_001286632;NM_001286631
193	cg00870514	-0.153	0.763	2.02	4.15e-05	0.152	RAB11FIP4	TSS1500	N_Shore	chr17	29717946	-	cg00870514	Unclassified_Cell_type_specific	NM_032932
194	cg06359253	-0.108	0.879	2.05	4.15e-05	0.152	DGCR2	Body	OpenSea	chr22	19048235	+	cg06359253		NR_033674;NM_001184781;NM_001173534;NM_001173533;NM_005137
195	cg20960678	-0.0446	0.889	2.04	4.16e-05	0.152			OpenSea	chr20	24659877	-	cg20960678
196	cg01230224	0.155	0.362	2.6	4.2e-05	0.152			OpenSea	chr15	38681806	-	cg01230224	Unclassified
197	cg07985898	-0.0674	0.87	2.02	4.2e-05	0.152	NEDD4L	Body	OpenSea	chr18	55758855	-	cg07985898		NM_015277;NM_001243960;NM_001144967;NM_001144964
198	cg14110709	-0.131	0.397	2	4.2e-05	0.152	ADAMTS13	Body	N_Shore	chr9	136324375	-	cg14110709		NR_024514;NM_017586;NM_139027;NM_001135775;NM_139026;NM_139025
199	cg26292912	0.1	0.794	2.61	4.2e-05	0.152	WNT16	Body	N_Shore	chr7	120967874	-	cg26292912		NM_016087;NM_057168
200	cg22291003	0.0632	0.912	2.63	4.21e-05	0.152			OpenSea	chr11	101743985	+	cg22291003
201	cg04051809	0.0755	0.286	2.63	4.24e-05	0.153	SLC1A2	Body	OpenSea	chr11	35381221	+	cg04051809		NM_004171;NM_001252652;NM_001195728
202	cg03902118	-0.052	0.833	2.03	4.27e-05	0.153			OpenSea	chr1	234868719	+	cg03902118
203	cg09781115	0.0493	0.924	2.58	4.37e-05	0.156	RRP12	Body	OpenSea	chr10	99127233	+	cg09781115		NM_001145114;NM_015179;NM_001284337
204	cg04672103	0.183	0.238	2.56	4.38e-05	0.156			S_Shelf	chr19	16396929	+	cg04672103	Unclassified_Cell_type_specific
205	cg06193988	-0.0387	0.0754	1.97	4.4e-05	0.156	HPCAL1	TSS1500	Island	chr2	10442521	-	cg06193988	Promoter_Associated	NM_002149;NM_134421
206	cg15790649	-0.0473	0.943	2	4.44e-05	0.156			OpenSea	chr12	50253732	+	cg15790649
207	cg26943189	-0.069	0.164	1.95	4.45e-05	0.156	NQO2	5'UTR	S_Shore	chr6	3002278	-	cg26943189	Unclassified	NM_000904
208	cg14333520	0.0549	0.894	2.56	4.51e-05	0.157	ABLIM2	Body	OpenSea	chr4	8109007	-	cg14333520		NM_032432;NM_001130083;NM_001130087;NM_001130088;NM_001130084;NM_001130085;NM_001130086
209	cg11322687	0.0412	0.957	2.53	4.56e-05	0.158	WDR27	Body	S_Shelf	chr6	169981862	-	cg11322687		NM_182552
210	cg17810878	-0.123	0.859	1.92	4.61e-05	0.159	ANO6	Body	OpenSea	chr12	45638686	+	cg17810878	Unclassified_Cell_type_specific	NM_001142679;NM_001142680;NM_001025356
211	cg18819399	-0.0639	0.894	1.93	4.66e-05	0.16	PLOD1	Body	OpenSea	chr1	12031440	-	cg18819399		NM_000302
212	cg08640046	0.142	0.412	2.49	4.7e-05	0.16			S_Shore	chr2	237088661	+	cg08640046
213	cg18252328	-0.0378	0.95	1.95	4.72e-05	0.16			OpenSea	chr2	8549078	+	cg18252328	Unclassified_Cell_type_specific
214	cg23651812	-0.224	0.443	1.94	4.74e-05	0.16	MIR429	TSS200	S_Shelf	chr1	1104366	+	cg23651812	Unclassified_Cell_type_specific	NR_029957
215	cg12297329	0.0732	0.868	2.5	4.75e-05	0.16			OpenSea	chr5	152029980	-	cg12297329
216	cg15851905	-0.117	0.862	1.89	4.77e-05	0.16	2011-09-01	Body	OpenSea	chr4	77928471	-	cg15851905		NM_018243;NM_001306147
217	cg22377810	0.0266	0.961	2.48	4.82e-05	0.161			N_Shelf	chr6	64279158	-	cg22377810
218	cg24027742	-0.125	0.762	1.87	4.85e-05	0.161	SYVN1	3'UTR	OpenSea	chr11	64895147	-	cg24027742		NM_172230;NM_032431
219	cg09698510	-0.128	0.831	1.87	4.91e-05	0.163	DNAH1	Body	OpenSea	chr3	52418849	-	cg09698510	Unclassified	NM_015512
220	cg10060589	0.0291	0.965	2.47	4.93e-05	0.163			OpenSea	chr22	41116056	-	cg10060589
221	cg21535470	-0.0367	0.952	1.92	4.98e-05	0.163			OpenSea	chr1	182577977	-	cg21535470
222	cg05600078	0.106	0.736	2.43	5.01e-05	0.163	LINC01538	Body	OpenSea	chr18	61911825	-	cg05600078		NR_033983;NR_033881
223	cg19635928	-0.0756	0.845	1.87	5.02e-05	0.163			N_Shore	chr12	14920891	-	cg19635928
224	cg24639857	-0.0822	0.911	1.83	5.07e-05	0.164			N_Shelf	chr10	92978189	-	cg24639857
225	cg06524377	0.0682	0.652	2.4	5.17e-05	0.165			OpenSea	chr15	99971329	+	cg06524377
226	cg27237559	0.0996	0.58	2.42	5.17e-05	0.165	OTOF	Body	OpenSea	chr2	26745828	+	cg27237559		NM_001287489;NM_194248
227	cg16984927	-0.0428	0.941	1.81	5.18e-05	0.165			N_Shelf	chr11	65581762	-	cg16984927
228	cg01751168	0.0569	0.0978	2.39	5.2e-05	0.165			OpenSea	chr20	48247482	+	cg01751168	Unclassified_Cell_type_specific
229	cg20680265	0.0459	0.939	2.37	5.38e-05	0.168	AUTS2	Body	OpenSea	chr7	70194602	+	cg20680265		NM_015570;NM_001127231
230	cg16779049	-0.0957	0.876	1.78	5.4e-05	0.168	KCNE1	5'UTR	N_Shelf	chr21	35828820	-	cg16779049		NM_001127668;NM_000219;NM_001127669;NM_001127670
231	cg22309167	0.111	0.257	2.36	5.4e-05	0.168			OpenSea	chr1	235017787	-	cg22309167
232	cg11555919	-0.0188	0.0282	1.76	5.41e-05	0.168	SAMD13	TSS200	N_Shore	chr1	84763932	-	cg11555919	Promoter_Associated	NM_001010971
233	cg03960804	-0.103	0.872	1.78	5.42e-05	0.168			N_Shelf	chr1	15570129	+	cg03960804	NonGene_Associated_Cell_type_specific
234	cg06933808	-0.0524	0.865	1.81	5.44e-05	0.168	KRI1	Body	N_Shelf	chr19	10672381	+	cg06933808		NM_023008
235	cg12280622	0.117	0.16	2.35	5.44e-05	0.168	INSR	TSS1500	S_Shore	chr19	7295192	-	cg12280622	Unclassified	NM_000208;NM_001079817
236	cg02336718	-0.122	0.81	1.75	5.48e-05	0.168			S_Shelf	chr17	17403227	+	cg02336718	Unclassified_Cell_type_specific
237	cg00308384	0.11	0.76	2.32	5.54e-05	0.169	EMID1	Body	OpenSea	chr22	29611571	-	cg00308384		NM_133455;NM_001267895
238	cg09696580	-0.0394	0.903	1.74	5.61e-05	0.17	KLHDC4	Body	OpenSea	chr16	87767110	-	cg09696580		NM_001184854;NM_001184856;NM_017566
239	cg15125982	0.0983	0.152	2.35	5.62e-05	0.17			OpenSea	chr1	28431716	+	cg15125982
240	cg14505415	-0.00874	0.0189	1.72	5.66e-05	0.17	TLL1	5'UTR	Island	chr4	166794753	-	cg14505415		NM_012464;NM_001204760;NM_012464;NM_001204760
241	cg17146918	0.0797	0.196	2.35	5.67e-05	0.17	ODZ4	5'UTR	OpenSea	chr11	78981059	+	cg17146918		NM_001098816
242	cg02133557	0.131	0.366	2.31	5.76e-05	0.17	DIDO1	5'UTR	Island	chr20	61560434	-	cg02133557	Promoter_Associated	NM_022105;NM_080797;NM_033081
243	cg25897043	-0.169	0.707	1.68	5.79e-05	0.17			OpenSea	chr10	33342522	-	cg25897043
244	cg01185443	0.0575	0.923	2.28	5.82e-05	0.17			OpenSea	chr6	279617	-	cg01185443
245	cg07871059	0.0994	0.457	2.27	5.83e-05	0.17	ATP6V0D1	TSS1500	S_Shore	chr16	67516493	-	cg07871059		NM_004691;NM_001138;NM_007316
246	cg20485979	0.179	0.435	2.27	5.84e-05	0.17	SSR3	Body	OpenSea	chr3	156266867	-	cg20485979		NM_001308204;NM_001308205;NM_001308197;NM_007107
247	cg22617406	-0.0532	0.085	1.7	5.86e-05	0.17	GEFT	Body	S_Shelf	chr12	58008183	-	cg22617406	Unclassified	NM_182947;NM_001111270
248	cg01416389	-0.0619	0.749	1.67	5.87e-05	0.17			OpenSea	chr12	125420722	+	cg01416389
249	cg24640360	0.0541	0.882	2.29	5.88e-05	0.17	CCDC101	Body	OpenSea	chr16	28597256	+	cg24640360		NM_138414
250	cg20732562	-0.139	0.569	1.68	5.89e-05	0.17	LINC01532	TSS1500	OpenSea	chr19	29492495	-	cg20732562		NR_040036
251	cg26052194	-0.0975	0.861	1.7	5.9e-05	0.17	GZMA	Body	OpenSea	chr5	54402507	-	cg26052194		NM_006144
252	cg08374201	0.101	0.109	2.28	5.91e-05	0.17	FER1L4	Body	OpenSea	chr20	34156766	+	cg08374201		NR_119376
253	cg06177396	-0.0766	0.444	1.71	5.96e-05	0.17	WTIP	TSS1500	N_Shore	chr19	34971790	-	cg06177396		NM_001080436
254	cg06042588	0.0232	0.956	2.27	5.98e-05	0.17			OpenSea	chr2	242890300	-	cg06042588
255	cg01370241	-0.11	0.649	1.68	6.02e-05	0.17	VWCE	Body	OpenSea	chr11	61049520	-	cg01370241		NM_152718
256	cg19952067	0.112	0.764	2.28	6.02e-05	0.17	C12orf41	Body	OpenSea	chr12	49062856	+	cg19952067		NM_017822;NR_002951
257	cg12528056	0.0277	0.962	2.23	6.04e-05	0.17	GPR44	3'UTR	Island	chr11	60619955	-	cg12528056		NM_004778
258	cg05324221	-0.103	0.819	1.65	6.09e-05	0.17	SLC7A4	Body	N_Shelf	chr22	21384173	-	cg05324221		NM_004173
259	cg15494122	-0.114	0.684	1.64	6.09e-05	0.17	AICDA	Body	Island	chr12	8758078	+	cg15494122		NM_020661
260	cg25775721	0.195	0.276	2.23	6.13e-05	0.171	SNHG3	TSS1500	OpenSea	chr1	28831874	-	cg25775721		NR_002909;NR_030726;NM_001048199;NR_030725
261	cg14214672	-0.0101	0.0139	1.65	6.15e-05	0.171	NUP93	1stExon	Island	chr16	56764022	-	cg14214672	Promoter_Associated	NM_014669;NM_014669
262	cg00195796	0.11	0.278	2.22	6.19e-05	0.171	SOX2OT	Body	N_Shore	chr3	181444131	-	cg00195796		NR_004053
263	cg01421994	-0.106	0.212	1.64	6.22e-05	0.171	OSGIN2	5'UTR	S_Shore	chr8	90916395	+	cg01421994	Unclassified_Cell_type_specific	NM_004337;NM_001126111
264	cg09730170	0.0803	0.745	2.21	6.24e-05	0.171	CST9	TSS200	OpenSea	chr20	23586680	+	cg09730170		NM_001008693
265	cg18120446	0.0612	0.0824	2.22	6.29e-05	0.171			Island	chr4	13531076	-	cg18120446
266	cg03952533	-0.0506	0.686	1.63	6.3e-05	0.171	ABCG1	Body	OpenSea	chr21	43679795	-	cg03952533		NM_207627;NM_207629;NM_004915;NM_016818;NM_207174;NM_207628
267	cg26178272	-0.0293	0.0384	1.62	6.33e-05	0.171	MOXD1	TSS200	Island	chr6	132722822	+	cg26178272	Unclassified_Cell_type_specific	NM_015529
268	cg08978341	-0.0135	0.0191	1.59	6.35e-05	0.171	KCNN4	1stExon	OpenSea	chr19	44285307	+	cg08978341	Promoter_Associated	NM_002250;NM_002250
269	cg26257881	-0.19	0.64	1.6	6.35e-05	0.171	ARPP21	5'UTR	OpenSea	chr3	35719541	-	cg26257881		NM_001267616;NM_001267617;NM_016300
270	cg09735274	0.119	0.201	2.19	6.37e-05	0.171	TRIM31	Body	S_Shore	chr6	30071612	+	cg09735274		NM_007028
271	cg15120527	-0.0135	0.976	1.59	6.38e-05	0.171	LPO	Body	S_Shore	chr17	56327919	+	cg15120527	Unclassified	NR_027647;NM_001160102;NM_006151
272	cg06715805	-0.0855	0.656	1.58	6.53e-05	0.174	UNKL	3'UTR	Island	chr16	1414718	-	cg06715805		NM_023076
273	cg21348031	0.15	0.507	2.15	6.55e-05	0.174	ADAMTS19	Body	OpenSea	chr5	128927438	+	cg21348031		NM_133638
274	cg19230709	0.0173	0.956	2.16	6.66e-05	0.174	UHRF1	Body	Island	chr19	4933046	+	cg19230709		NM_013282;NM_001048201
275	cg20395744	-0.0885	0.912	1.56	6.67e-05	0.174			OpenSea	chr12	116077672	+	cg20395744
276	cg00659527	-0.0526	0.936	1.58	6.69e-05	0.174			N_Shelf	chr3	111390171	-	cg00659527
277	cg11567885	0.121	0.509	2.18	6.69e-05	0.174	ARID1B	Body	OpenSea	chr6	157446826	+	cg11567885		NM_017519;NM_175863;NM_020732
278	cg23506084	0.0721	0.85	2.14	6.7e-05	0.174			OpenSea	chr5	166391358	+	cg23506084
279	cg14212230	0.13	0.147	2.15	6.71e-05	0.174	CTNNA2	Body	OpenSea	chr2	80163466	+	cg14212230	Unclassified	NM_001282598;NM_001164883;NM_004389;NM_001282597
280	cg02945587	-0.0234	0.974	1.55	6.83e-05	0.177	LIMK2	Body	OpenSea	chr22	31626626	+	cg02945587		NM_005569
281	cg20379760	0.135	0.373	2.16	6.91e-05	0.178	LRFN2	Body	OpenSea	chr6	40366261	+	cg20379760		NM_020737
282	cg08153408	0.0983	0.83	2.11	6.95e-05	0.179	LOC283070	TSS1500	OpenSea	chr10	12874786	-	cg08153408		NR_027322
283	cg24410255	0.0723	0.161	2.09	7.04e-05	0.18			OpenSea	chr1	218098593	-	cg24410255
284	cg09057080	0.0585	0.889	2.09	7.05e-05	0.18	RPUSD1	Body	Island	chr16	837441	+	cg09057080		NM_058192;NM_022092
285	cg13082535	0.0226	0.0963	2.08	7.08e-05	0.18			S_Shore	chr6	28864756	+	cg13082535	Promoter_Associated
286	cg08772754	-0.104	0.81	1.49	7.16e-05	0.182	UBE2G1	Body	OpenSea	chr17	4201017	-	cg08772754		NM_003342
287	cg17882915	0.0922	0.862	2.05	7.2e-05	0.182	DLG2	5'UTR	OpenSea	chr11	83357222	+	cg17882915		NM_001142702;NM_001142700;NM_001206769;NM_001300983;NM_001364;NM_001142699
288	cg14309893	-0.149	0.706	1.47	7.28e-05	0.183	BICC1	Body	OpenSea	chr10	60553070	-	cg14309893		NM_001080512
289	cg09493701	0.126	0.786	2.04	7.3e-05	0.183	KL	Body	OpenSea	chr13	33597312	+	cg09493701		NM_004795
290	cg23939846	-0.158	0.468	1.46	7.41e-05	0.185			OpenSea	chr6	3585854	-	cg23939846
291	cg19028589	-0.0644	0.917	1.46	7.42e-05	0.185			OpenSea	chr5	143208496	-	cg19028589
292	cg19922558	-0.145	0.31	1.46	7.48e-05	0.185			OpenSea	chr2	211950311	-	cg19922558
293	cg19615711	0.14	0.84	2.02	7.5e-05	0.185			OpenSea	chr2	238360201	+	cg19615711	Unclassified_Cell_type_specific
294	cg13100948	-0.109	0.463	1.44	7.58e-05	0.186			OpenSea	chr6	19700571	-	cg13100948
295	cg05693450	0.0582	0.0827	2.06	7.59e-05	0.186	KCNU1	1stExon	OpenSea	chr8	36641924	+	cg05693450		NM_001031836;NM_001031836
296	cg15170442	0.0781	0.884	2.02	7.72e-05	0.189	ZC3H3	Body	Island	chr8	144521607	+	cg15170442		NM_015117
297	cg00836542	-0.0703	0.889	1.41	7.87e-05	0.191	ACOT6	TSS200	S_Shelf	chr14	74083501	-	cg00836542		NM_001037162
298	cg04291842	0.189	0.553	2	7.87e-05	0.191			Island	chr10	131767159	+	cg04291842	Unclassified_Cell_type_specific
299	cg18791208	0.0258	0.966	1.98	7.96e-05	0.192			OpenSea	chr15	66135676	-	cg18791208
300	cg27271937	-0.0776	0.155	1.39	7.96e-05	0.192	PLEKHG6	TSS1500	N_Shore	chr12	6419570	+	cg27271937	Unclassified_Cell_type_specific	NM_001144856;NM_018173
301	cg07172626	-0.15	0.809	1.38	7.97e-05	0.192	RPTOR	Body	OpenSea	chr17	78539980	-	cg07172626		NM_020761;NM_001163034
302	cg23273947	0.0343	0.899	2	7.98e-05	0.192			OpenSea	chr15	68267131	-	cg23273947
303	cg26599373	0.122	0.551	1.95	8.03e-05	0.192	IL17B	TSS1500	OpenSea	chr5	148759040	-	cg26599373		NM_014443
304	cg09327378	-0.113	0.665	1.36	8.06e-05	0.192	SLC5A1	TSS1500	N_Shore	chr22	32437574	-	cg09327378		NM_000343
305	cg16702469	-0.208	0.687	1.37	8.08e-05	0.192	CCDC141	Body	OpenSea	chr2	179711076	+	cg16702469		NM_173648
306	cg03661949	-0.141	0.494	1.37	8.12e-05	0.192	ARHGEF28	Body	OpenSea	chr5	73082450	-	cg03661949		NM_001080479;NM_001177693
307	cg07540652	-0.0257	0.0368	1.37	8.16e-05	0.192			Island	chr8	81805956	-	cg07540652
308	cg03591760	0.111	0.82	1.94	8.19e-05	0.192			OpenSea	chr18	63144600	+	cg03591760
309	cg16479595	-0.123	0.705	1.38	8.19e-05	0.192			OpenSea	chr2	127461121	+	cg16479595
310	cg06251018	-0.162	0.769	1.37	8.2e-05	0.192			OpenSea	chr11	9571533	-	cg06251018
311	cg15289534	0.151	0.248	1.93	8.24e-05	0.192	SYNPO2	3'UTR	OpenSea	chr4	119958640	+	cg15289534		NM_001128934;NM_133477;NM_001128933
312	cg19878138	-0.118	0.516	1.38	8.27e-05	0.192			OpenSea	chr7	34395901	+	cg19878138
313	cg11391912	-0.167	0.524	1.33	8.37e-05	0.194	GRB2	5'UTR	OpenSea	chr17	73392992	+	cg11391912		NM_002086;NM_203506
314	cg22093543	0.00815	0.0247	1.94	8.42e-05	0.194	PPP2CA	TSS200	Island	chr5	133562029	+	cg22093543	Promoter_Associated	NM_002715
315	cg09361941	0.078	0.864	1.94	8.43e-05	0.194	C17orf68	3'UTR	S_Shore	chr17	8128471	+	cg09361941		NM_025099;NR_026951
316	cg23604575	0.113	0.342	1.92	8.46e-05	0.194			OpenSea	chr10	134433	+	cg23604575
317	cg13712409	-0.0825	0.785	1.32	8.54e-05	0.194	PLBD2	Body	OpenSea	chr12	113806372	+	cg13712409		NM_001159727;NM_173542
318	cg21485122	-0.0456	0.938	1.32	8.56e-05	0.194			N_Shelf	chr2	71203331	-	cg21485122
319	cg14042711	-0.0251	0.0667	1.31	8.62e-05	0.194	SAE1	Body	S_Shore	chr19	47634728	-	cg14042711	Unclassified	NM_005500;NR_027280;NM_001145714;NM_001145713
320	cg17081628	-0.08	0.889	1.32	8.63e-05	0.194	CDS2	Body	OpenSea	chr20	5158783	-	cg17081628		NM_003818
321	cg00021340	-0.0722	0.903	1.29	8.66e-05	0.194			OpenSea	chr6	125791240	+	cg00021340
322	cg19067025	0.151	0.247	1.89	8.67e-05	0.194			S_Shelf	chr15	37398175	-	cg19067025	Unclassified_Cell_type_specific
323	cg12699648	-0.0234	0.954	1.31	8.68e-05	0.194	SPATA13	5'UTR	OpenSea	chr13	24758155	+	cg12699648		NM_001166271;NM_153023
324	cg17257729	-0.141	0.658	1.28	8.69e-05	0.194	MBD3	TSS1500	S_Shore	chr19	1593912	-	cg17257729		NM_001281454;NM_001281453
325	cg00441012	-0.133	0.82	1.34	8.72e-05	0.194	UBOX5-AS1	Body	OpenSea	chr20	3116158	+	cg00441012		NR_038395;NM_199415;NM_001267584;NM_014948
326	cg04136484	0.0664	0.253	1.87	8.76e-05	0.195	TNRC6B	Body	OpenSea	chr22	40589892	+	cg04136484	Unclassified_Cell_type_specific	NM_001024843;NM_001162501;NM_015088
327	cg08432406	-0.0147	0.0261	1.28	8.85e-05	0.195	THRB	5'UTR	N_Shelf	chr3	24531858	-	cg08432406		NM_001252634;NM_000461;NM_001128176;NM_001128177
328	cg02512762	-0.0389	0.93	1.35	8.86e-05	0.195			OpenSea	chr8	134815617	+	cg02512762
329	cg09751918	-0.142	0.834	1.26	8.86e-05	0.195	RALA	Body	OpenSea	chr7	39740780	-	cg09751918		NM_005402
330	cg26080782	0.0186	0.038	1.87	8.86e-05	0.195	COX15	TSS1500	S_Shore	chr10	101492713	-	cg26080782	Promoter_Associated	NM_004376;NM_015960;NM_078470
331	cg11228807	-0.103	0.853	1.27	8.9e-05	0.195			OpenSea	chr2	70874773	+	cg11228807
332	cg11401606	-0.0513	0.926	1.29	8.99e-05	0.196	TAPT1	Body	OpenSea	chr4	16171610	+	cg11401606		NM_153365
333	cg04393132	-0.00578	0.0148	1.27	9e-05	0.196	DUSP6	5'UTR	Island	chr12	89746101	-	cg04393132		NM_001946;NM_001946;NM_022652;NM_022652
334	cg18062227	0.0338	0.93	1.83	9.05e-05	0.196	ISPD	Body	OpenSea	chr7	16357920	-	cg18062227		NM_001101426;NM_001101417
335	cg10797197	0.121	0.496	1.83	9.07e-05	0.196	GNAS	3'UTR	OpenSea	chr20	57444000	-	cg10797197	Unclassified	NM_001077490;NM_016592;NM_080425
336	cg09286428	-0.134	0.52	1.25	9.13e-05	0.197			OpenSea	chr4	55339975	+	cg09286428
337	cg09044174	0.056	0.872	1.83	9.18e-05	0.197	CDH4	Body	OpenSea	chr20	60308212	+	cg09044174		NM_001794
338	cg07635735	-0.106	0.802	1.26	9.19e-05	0.197			S_Shelf	chr2	242629078	-	cg07635735
339	cg24295442	-0.0147	0.035	1.25	9.37e-05	0.2	TLR2	TSS1500	Island	chr4	154605094	-	cg24295442	Promoter_Associated_Cell_type_specific	NM_003264
340	cg16552978	0.0124	0.981	1.82	9.5e-05	0.202			OpenSea	chr6	132344817	-	cg16552978
341	cg03264884	0.0131	0.0217	1.79	9.55e-05	0.202	RNF185	5'UTR	S_Shore	chr22	31556567	+	cg03264884	Promoter_Associated	NM_001135824;NM_152267;NR_024211;NR_024209;NR_024212;NM_001135825;NR_024210
342	cg02946850	-0.121	0.622	1.21	9.56e-05	0.202	GRM8	1stExon	OpenSea	chr7	126882944	-	cg02946850		NM_000845;NM_001127323;NR_028041
343	cg17281677	-0.0852	0.536	1.22	9.56e-05	0.202	IFFO1	Body	S_Shore	chr12	6658557	+	cg17281677		NM_080730;NM_080731;NM_001039670
344	cg16137742	0.114	0.647	1.77	9.57e-05	0.202	ELAVL4	Body	OpenSea	chr1	50547046	+	cg16137742		NM_001144777
345	cg13827361	0.0496	0.927	1.8	9.61e-05	0.202			N_Shore	chr9	102580782	+	cg13827361
346	cg08451458	-0.141	0.692	1.19	9.66e-05	0.202			OpenSea	chr7	75453706	+	cg08451458
347	cg23500595	-0.0996	0.88	1.2	9.68e-05	0.202	CDS2	3'UTR	OpenSea	chr20	5171378	+	cg23500595		NM_003818
348	cg19458996	-0.0911	0.845	1.2	9.71e-05	0.202	FNTA	TSS1500	N_Shore	chr8	42910398	+	cg19458996		NM_002027;NR_033698
349	cg26613634	-0.0694	0.508	1.22	9.74e-05	0.202	RGS3	TSS200	Island	chr9	116225793	-	cg26613634		NM_017790;NM_001282923;NM_144488
350	cg12952190	-0.0159	0.0386	1.23	9.77e-05	0.202	PFDN6	TSS1500	N_Shore	chr6	33256441	-	cg12952190		NM_014260;NM_005452;NM_001164267
351	cg27625987	-0.0601	0.803	1.18	9.77e-05	0.202	DUSP8	5'UTR	OpenSea	chr11	1588488	+	cg27625987		NM_004420
352	cg00187692	0.061	0.122	1.75	9.85e-05	0.203	WDFY2	Body	OpenSea	chr13	52199954	+	cg00187692		NM_052950
353	cg04120878	0.0593	0.136	1.74	9.9e-05	0.203	ANKH	Body	OpenSea	chr5	14760695	+	cg04120878		NM_054027
354	cg18251245	-0.00988	0.0209	1.18	9.92e-05	0.203	FBXO34	TSS200	N_Shore	chr14	55737854	-	cg18251245	Promoter_Associated	NM_017943;NM_152231
355	cg06414885	-0.0241	0.0452	1.18	0.0001	0.204			OpenSea	chr18	59303257	+	cg06414885	Unclassified_Cell_type_specific
356	cg22566312	-0.159	0.607	1.17	0.0001	0.204	SUGCT	Body	OpenSea	chr7	40515317	+	cg22566312		NM_024728;NM_001193312;NM_001193313;NM_001193311
357	cg07968959	-0.0214	0.952	1.18	0.000101	0.204	SHANK2	Body	OpenSea	chr11	70320238	-	cg07968959		NR_110766;NM_133266;NM_012309
358	cg18761756	0.0842	0.783	1.71	0.000101	0.204	DLGAP1	Body	S_Shelf	chr18	3732002	-	cg18761756		NM_001003809;NM_004746
359	cg05664974	0.0999	0.798	1.71	0.000102	0.205	BAZ1B	Body	OpenSea	chr7	72915960	-	cg05664974		NM_032408
360	cg06980268	-0.0163	0.97	1.14	0.000102	0.205	EYA2	5'UTR	S_Shelf	chr20	45527430	+	cg06980268		NM_172110;NM_005244
361	cg07554986	0.0439	0.927	1.74	0.000102	0.205	FOXK1	Body	OpenSea	chr7	4751906	+	cg07554986		NM_001037165
362	cg22785672	-0.13	0.479	1.14	0.000102	0.205	DBNL	TSS1500	N_Shore	chr7	44083650	+	cg22785672	Promoter_Associated	NM_001122956;NM_014063;NM_001014436
363	cg27263505	-0.049	0.0798	1.15	0.000102	0.205			OpenSea	chr18	2036434	-	cg27263505
364	cg11701022	-0.161	0.299	1.12	0.000103	0.205	IGF2AS	Body	Island	chr11	2162478	+	cg11701022		NR_028044;NR_003512;NM_001007139;NR_028043;NM_001127598
365	cg12319423	-0.0524	0.0959	1.16	0.000103	0.205	SCAND3	TSS1500	S_Shore	chr6	28555539	+	cg12319423		NM_052923
366	cg08835193	0.0965	0.876	1.67	0.000105	0.207	TTC8	TSS1500	N_Shore	chr14	89289809	-	cg08835193		NM_198310;NM_144596;NM_001288781;NM_198309;NM_001288783;NM_001288782
367	cg22151387	0.1	0.674	1.68	0.000105	0.207	GRID1	Body	OpenSea	chr10	88097894	-	cg22151387		NM_017551
368	cg05184032	0.0646	0.194	1.67	0.000105	0.207	GCLC	Body	OpenSea	chr6	53395402	-	cg05184032		NM_001197115;NM_001498
369	cg03746675	0.0447	0.0949	1.71	0.000106	0.208			OpenSea	chr8	99370445	-	cg03746675	Unclassified
370	cg04170334	-0.12	0.84	1.11	0.000107	0.209	ZC3H8	TSS1500	S_Shore	chr2	113013820	+	cg04170334		NM_032494
371	cg08774009	-0.206	0.666	1.08	0.000107	0.209			Island	chr8	49309094	+	cg08774009
372	cg19103565	-0.0456	0.929	1.13	0.000108	0.21			OpenSea	chr11	115743073	-	cg19103565
373	cg26701545	-0.0839	0.721	1.09	0.000109	0.211	SBK1	Body	N_Shore	chr16	28331026	-	cg26701545		NM_001024401
374	cg13165070	-0.0512	0.298	1.09	0.000109	0.211	INS-IGF2	Body	Island	chr11	2154113	-	cg13165070		NR_003512;NM_001007139;NM_000612;NM_001127598
375	cg06746453	-0.0375	0.951	1.1	0.00011	0.212	MIR487A	Body	OpenSea	chr14	101518815	-	cg06746453		NR_030162
376	cg12963611	0.014	0.029	1.66	0.00011	0.212	KCNAB1	Body	Island	chr3	156009008	-	cg12963611		NM_003471;NM_172159;NM_172159;NM_172160
377	cg00456581	0.102	0.85	1.61	0.000111	0.212			OpenSea	chr13	32095011	-	cg00456581
378	cg24813389	-0.0632	0.882	1.07	0.000111	0.212			OpenSea	chr21	39722929	+	cg24813389
379	cg18195701	0.101	0.178	1.63	0.000111	0.213			OpenSea	chr11	15919148	+	cg18195701
380	cg23978161	0.0311	0.175	1.62	0.000112	0.214	2011-09-01	5'UTR	Island	chr4	77870897	-	cg23978161	Promoter_Associated	NM_018243;NM_018243
381	cg12128871	0.0162	0.0224	1.64	0.000113	0.215	EGFLAM	TSS200	OpenSea	chr5	38445527	-	cg12128871		NM_182801;NM_152403;NM_001205301;NM_182798
382	cg16385583	-0.122	0.339	1.04	0.000113	0.215	C1orf150	TSS1500	OpenSea	chr1	247711595	+	cg16385583		NM_145278
383	cg22251584	0.0316	0.969	1.64	0.000114	0.215	MCC	Body	OpenSea	chr5	112393406	+	cg22251584		NM_002387;NM_001085377
384	cg07791987	0.0278	0.964	1.63	0.000114	0.215	GULP1	5'UTR	OpenSea	chr2	189193728	-	cg07791987		NM_016315
385	cg03346513	0.0277	0.0794	1.6	0.000115	0.215			OpenSea	chr3	14416020	-	cg03346513
386	cg13630562	-0.0398	0.903	1.04	0.000115	0.215			S_Shelf	chr9	131967784	-	cg13630562
387	cg14947787	0.045	0.893	1.64	0.000115	0.215	GPX2	3'UTR	OpenSea	chr14	65405931	+	cg14947787		NM_002083
388	cg16388983	-0.0403	0.919	1.05	0.000115	0.215	PTPN14	5'UTR	N_Shelf	chr1	214720805	-	cg16388983		NM_005401
389	cg13278637	-0.122	0.628	1.02	0.000116	0.216			OpenSea	chr2	203439561	-	cg13278637
390	cg13364968	-0.063	0.84	1	0.000116	0.216			OpenSea	chr14	27897363	-	cg13364968
391	cg12762718	0.0348	0.964	1.61	0.000117	0.216	LRRC6	TSS1500	S_Shore	chr8	133688751	-	cg12762718		NM_012472;NR_073525
392	cg24256191	-0.178	0.509	1	0.000118	0.217			OpenSea	chr1	81978221	+	cg24256191
393	cg12144852	-0.0647	0.798	0.994	0.000118	0.218	PTPRN2	Body	Island	chr7	158282601	+	cg12144852		NM_002847;NM_130842;NM_130843
394	cg21441505	-0.011	0.0172	1	0.000118	0.218	SLBP	TSS200	Island	chr4	1714055	+	cg21441505	Promoter_Associated	NM_006527
395	cg07015356	0.0739	0.353	1.58	0.000119	0.218	RYR2	Body	OpenSea	chr1	237670272	+	cg07015356		NM_001035
396	cg08049231	-0.0354	0.93	1.02	0.000119	0.218	CCDC61	5'UTR	S_Shore	chr19	46504777	+	cg08049231		NM_001267723
397	cg11040884	-0.115	0.793	0.967	0.000119	0.218	PDLIM3	TSS1500	S_Shore	chr4	186458094	-	cg11040884		NM_014476;NM_001114107;NM_001257963;NM_001257962;NR_047562
398	cg19862242	0.0695	0.311	1.56	0.00012	0.218	TNFAIP3	Body	OpenSea	chr6	138200334	+	cg19862242		NM_006290
399	cg06182700	0.0337	0.943	1.59	0.00012	0.218			OpenSea	chr15	97743247	-	cg06182700
400	cg00101622	-0.0327	0.695	0.981	0.000121	0.219			OpenSea	chr8	131465222	+	cg00101622
401	cg04524477	-0.0444	0.157	0.943	0.000122	0.22	NBR1	3'UTR	N_Shore	chr17	41363597	-	cg04524477	Promoter_Associated	NM_031858;NM_145041;NM_031862;NM_005899
402	cg22705016	-0.0485	0.273	0.972	0.000122	0.22			N_Shore	chr2	27272692	+	cg22705016	Promoter_Associated
403	cg17016266	-0.155	0.571	0.963	0.000123	0.22	B3GNT7	Body	N_Shore	chr2	232261238	+	cg17016266	Promoter_Associated	NM_145236
404	cg21201393	0.0296	0.0481	1.55	0.000123	0.22	EGFLAM	TSS200	OpenSea	chr5	38445522	-	cg21201393		NM_182801;NM_152403;NM_182798;NM_182799
405	cg10773309	0.0229	0.0858	1.49	0.000125	0.223	BAI2	5'UTR	Island	chr1	32229411	-	cg10773309		NM_001703
406	cg22033513	-0.059	0.896	0.952	0.000125	0.223			N_Shore	chr9	139014120	+	cg22033513	Unclassified
407	cg23787937	0.164	0.533	1.5	0.000125	0.223			S_Shore	chr12	29303160	-	cg23787937
408	cg21357088	-0.103	0.805	0.936	0.000126	0.223			OpenSea	chr10	133357329	-	cg21357088
409	cg09903579	-0.136	0.833	0.911	0.000126	0.223	GSS	5'UTR	N_Shelf	chr20	33539956	+	cg09903579		NM_000178
410	cg07902493	0.125	0.498	1.5	0.000127	0.225	TMEM181	Body	OpenSea	chr6	158973076	-	cg07902493		NM_020823
411	cg09150065	0.0733	0.815	1.47	0.000128	0.225			S_Shelf	chr4	42158732	+	cg09150065
412	cg04016206	0.0467	0.92	1.49	0.000128	0.226	TTC7B	Body	OpenSea	chr14	91054081	-	cg04016206		NM_001010854
413	cg02946096	-0.0347	0.951	0.938	0.000129	0.227			OpenSea	chr6	109063847	-	cg02946096
414	cg04034093	0.0307	0.935	1.48	0.00013	0.227			OpenSea	chr14	88469180	-	cg04034093
415	cg22599539	-0.151	0.465	0.906	0.00013	0.227			OpenSea	chr20	54089465	-	cg22599539
416	cg23835453	-0.148	0.763	0.907	0.00013	0.227	MFSD5	Body	S_Shore	chr12	53646929	-	cg23835453	Promoter_Associated	NM_032889;NM_001170790
417	cg08659204	0.0427	0.938	1.45	0.000131	0.227			OpenSea	chr17	35242555	-	cg08659204
418	cg14579314	-0.0257	0.931	0.9	0.000132	0.228			Island	chr3	99944324	+	cg14579314
419	cg22837321	0.0261	0.046	1.48	0.000132	0.228			OpenSea	chr15	89248893	+	cg22837321
420	cg14798310	-0.0181	0.92	0.885	0.000132	0.228			N_Shelf	chr22	24234197	+	cg14798310
421	cg00395230	-0.147	0.482	0.883	0.000133	0.228	CLEC16A	Body	OpenSea	chr16	11073686	+	cg00395230		NM_001243403;NM_015226
422	cg06593906	0.0683	0.922	1.5	0.000133	0.228	COG5	Body	OpenSea	chr7	107026925	+	cg06593906		NM_006348;NM_001161520;NM_181733
423	cg05317077	0.123	0.776	1.44	0.000133	0.228	MOBP	TSS1500	N_Shore	chr3	39542991	-	cg05317077		NM_001278323;NM_182935;NM_001278322;NR_103506;NR_103505;NR_103504;NR_003090
424	cg04519021	0.0325	0.117	1.43	0.000134	0.228	FAM118A	Body	OpenSea	chr22	45730855	+	cg04519021		NM_017911;NM_001104595
425	cg23296572	0.0693	0.639	1.44	0.000134	0.228	TRPV6	TSS1500	OpenSea	chr7	142583836	-	cg23296572		NM_018646
426	cg25832069	0.149	0.183	1.43	0.000134	0.228			OpenSea	chr16	5978733	+	cg25832069
427	cg07082536	-0.0598	0.908	0.88	0.000135	0.228	KCNAB1	Body	OpenSea	chr3	156178357	+	cg07082536		NM_001308217;NM_172160;NM_003471;NM_172159;NM_001308222
428	cg09458237	0.115	0.659	1.41	0.000135	0.228	HSPA12B	TSS1500	N_Shore	chr20	3712191	+	cg09458237		NM_052970
429	cg15144058	-0.118	0.597	0.851	0.000135	0.228			OpenSea	chr4	59431411	-	cg15144058
430	cg19867991	-0.0907	0.622	0.869	0.000135	0.228	CALR	Body	S_Shore	chr19	13051573	+	cg19867991		NM_004343
431	cg00244634	0.0163	0.0841	1.41	0.000138	0.232	SCYL2	TSS200	Island	chr12	100661419	-	cg00244634	Promoter_Associated	NM_017988;NM_152317
432	cg02741985	0.15	0.549	1.39	0.000139	0.233	CCDC57	3'UTR	S_Shore	chr17	80059408	-	cg02741985		NM_198082
433	cg27570304	0.142	0.553	1.41	0.000139	0.233			OpenSea	chr22	50072468	+	cg27570304
434	cg06892714	0.0911	0.14	1.38	0.00014	0.234	LINC00461	TSS1500	S_Shore	chr5	87981923	-	cg06892714		NR_015436
435	cg20602007	0.0848	0.267	1.39	0.00014	0.234	PTPRT	Body	OpenSea	chr20	40808637	+	cg20602007		NM_007050;NM_133170
436	cg13654337	-0.14	0.604	0.809	0.000141	0.234	ACAN	5'UTR	OpenSea	chr15	89378000	+	cg13654337	Unclassified	NM_013227;NM_001135
437	cg16415340	-0.0498	0.0765	0.816	0.000141	0.234	INS-IGF2	Body	Island	chr11	2160964	-	cg16415340		NR_003512;NR_028044;NM_001127598;NM_001007139;NR_028043;NM_000612
438	cg05719570	-0.076	0.881	0.81	0.000142	0.234			OpenSea	chr3	70904439	+	cg05719570
439	cg16579908	0.00848	0.0164	1.4	0.000142	0.234			OpenSea	chr14	77403711	+	cg16579908
440	cg08586568	-0.143	0.302	0.791	0.000143	0.234	NEK1	Body	OpenSea	chr4	170326155	-	cg08586568		NM_012224;NM_001199400;NM_001199398;NM_001199397;NM_001199399
441	cg00126889	0.054	0.93	1.39	0.000144	0.234			OpenSea	chr8	42103037	+	cg00126889
442	cg04814352	0.111	0.706	1.37	0.000144	0.234	MBNL2	5'UTR	OpenSea	chr13	97909916	-	cg04814352	Promoter_Associated_Cell_type_specific	NM_144778;NM_207304
443	cg14664530	-0.0539	0.91	0.803	0.000144	0.234			S_Shelf	chr1	16076951	-	cg14664530
444	cg25429204	-0.0248	0.958	0.791	0.000144	0.234	MEGF8	Body	S_Shore	chr19	42831908	+	cg25429204	Unclassified_Cell_type_specific	NM_001410
445	cg02978496	-0.107	0.582	0.788	0.000145	0.234			OpenSea	chr14	102399772	+	cg02978496
446	cg08405630	-0.127	0.379	0.792	0.000145	0.234	RNF38	Body	OpenSea	chr9	36383478	+	cg08405630		NM_194329;NM_022781;NM_194328;NM_194332;NM_194330
447	cg10915487	-0.157	0.4	0.807	0.000145	0.234			OpenSea	chr10	101320230	+	cg10915487
448	cg13982340	-0.127	0.79	0.791	0.000145	0.234	SYTL1	5'UTR	OpenSea	chr1	27669932	-	cg13982340	Promoter_Associated	NM_032872;NM_001193308
449	cg21097491	0.0424	0.157	1.36	0.000145	0.234	FAM53B	Body	OpenSea	chr10	126373962	-	cg21097491	Unclassified_Cell_type_specific	NM_014661
450	cg22694480	0.0181	0.0693	1.35	0.000146	0.236	VIPR1	TSS200	Island	chr3	42544060	+	cg22694480	Promoter_Associated	NM_004624
451	cg18424134	0.0486	0.0716	1.37	0.000147	0.236			N_Shore	chr6	126068038	-	cg18424134	Unclassified_Cell_type_specific
452	cg02701208	-0.0349	0.951	0.769	0.000148	0.237			OpenSea	chr4	95595560	-	cg02701208
453	cg10522641	-0.144	0.706	0.778	0.000148	0.237			OpenSea	chr14	22890836	-	cg10522641
454	cg08070004	0.02	0.0391	1.36	0.000149	0.237	ERBB4	Body	OpenSea	chr2	212399596	+	cg08070004		NM_001042599;NM_005235
455	cg11519260	0.136	0.736	1.32	0.000149	0.237			OpenSea	chr10	43186810	+	cg11519260
456	cg09556349	-0.171	0.483	0.749	0.000149	0.237	CTHRC1	Body	S_Shelf	chr8	104388062	-	cg09556349		NM_138455;NM_001256099
457	cg01739845	-0.0784	0.378	0.752	0.00015	0.237			OpenSea	chr15	77989284	-	cg01739845
458	cg07499596	-0.099	0.651	0.757	0.000151	0.237	ZMIZ2	Body	OpenSea	chr7	44803098	-	cg07499596		NM_001300959;NM_031449;NM_174929
459	cg15903937	-0.0224	0.966	0.75	0.000151	0.237			OpenSea	chr11	88092892	+	cg15903937	Unclassified_Cell_type_specific
460	cg21620535	-0.0914	0.202	0.743	0.000151	0.237	NUCB2	TSS1500	N_Shore	chr11	17297732	+	cg21620535	Promoter_Associated	NM_005013
461	cg22506548	0.151	0.738	1.33	0.000151	0.237	PRDM16	Body	N_Shore	chr1	2996949	-	cg22506548		NM_022114;NM_199454
462	cg24957489	0.0994	0.392	1.31	0.000151	0.237			OpenSea	chr12	103200087	+	cg24957489
463	cg14054279	-0.111	0.363	0.736	0.000152	0.237			OpenSea	chr3	185676640	-	cg14054279
464	cg17108519	0.111	0.312	1.3	0.000153	0.238	FRMD4A	Body	OpenSea	chr10	13834176	+	cg17108519		NM_018027
465	cg19550905	-0.102	0.462	0.743	0.000153	0.238	S100A16	5'UTR	OpenSea	chr1	153580836	+	cg19550905		NM_080388
466	cg21554616	-0.127	0.604	0.742	0.000153	0.238	SAMD4A	5'UTR	N_Shore	chr14	55226755	+	cg21554616		NM_001161577;NM_001161576;NM_015589
467	cg05857980	0.135	0.454	1.3	0.000155	0.24	TMEM105	5'UTR	OpenSea	chr17	79297706	+	cg05857980	Unclassified_Cell_type_specific	NM_178520
468	cg23212761	-0.0858	0.844	0.755	0.000155	0.24	ASAP2	Body	OpenSea	chr2	9505705	-	cg23212761		NM_001135191;NM_003887
469	cg05635014	0.118	0.588	1.29	0.000158	0.243			S_Shelf	chr8	144626791	-	cg05635014
470	cg07390598	0.0226	0.972	1.28	0.000158	0.243	RAPH1	Body	OpenSea	chr2	204349436	+	cg07390598	Unclassified_Cell_type_specific	NM_203365;NM_213589
471	cg09697929	0.0604	0.894	1.29	0.000158	0.243			OpenSea	chr8	9221787	+	cg09697929
472	cg14135214	0.086	0.164	1.27	0.000158	0.243	EPS8L2	TSS200	Island	chr11	705999	-	cg14135214	Unclassified_Cell_type_specific	NM_022772
473	cg08612491	0.0525	0.944	1.26	0.000159	0.244	FBXL21	TSS1500	N_Shore	chr5	135264631	+	cg08612491		NM_012159
474	cg06414921	0.0416	0.0659	1.28	0.00016	0.245			Island	chr6	31276504	+	cg06414921	Promoter_Associated
475	cg01397800	0.0995	0.857	1.25	0.000161	0.245			OpenSea	chr20	7050213	-	cg01397800
476	cg04630490	0.0857	0.841	1.24	0.000162	0.247			OpenSea	chr15	70272395	+	cg04630490	Unclassified_Cell_type_specific
477	cg26912485	-0.0884	0.554	0.707	0.000162	0.247	B3GAT1	Body	S_Shore	chr11	134254936	+	cg26912485		NM_018644;NM_054025
478	cg18676949	0.068	0.375	1.25	0.000163	0.247			OpenSea	chr7	57451498	-	cg18676949
479	cg00920244	0.0877	0.17	1.23	0.000164	0.248	FLJ31662	TSS1500	OpenSea	chr1	95939181	-	cg00920244		NR_033966
480	cg07705866	-0.0396	0.932	0.672	0.000164	0.248	MARK2	Body	N_Shelf	chr11	63673783	-	cg07705866	Gene_Associated	NM_004954;NM_017490;NM_001039469;NM_001163297;NM_001163296
481	cg01918706	0.00926	0.0121	1.29	0.000165	0.248	UBE2T	5'UTR	N_Shore	chr1	202310841	+	cg01918706	Promoter_Associated	NM_014176
482	cg03217953	0.0571	0.0906	1.23	0.000166	0.248			OpenSea	chr20	52370216	+	cg03217953
483	cg09216381	-0.101	0.845	0.687	0.000166	0.248	MFN2	5'UTR	S_Shelf	chr1	12043512	+	cg09216381		NM_001127660;NM_014874
484	cg16511795	-0.132	0.351	0.66	0.000166	0.248	LRPAP1	TSS1500	S_Shore	chr4	3535009	-	cg16511795	Promoter_Associated	NM_002337
485	cg18558188	0.0675	0.896	1.25	0.000166	0.248			N_Shore	chr18	47866494	-	cg18558188
486	cg20118553	-0.0934	0.111	0.646	0.000166	0.248	STARD13	5'UTR	OpenSea	chr13	33779001	+	cg20118553		NM_052851;NM_001243474;NM_178006;NM_001243476
487	cg00995178	-0.103	0.843	0.658	0.000167	0.248			OpenSea	chr1	157117910	-	cg00995178
488	cg20882291	0.0181	0.0307	1.19	0.000167	0.248	SDC2	5'UTR	Island	chr8	97506160	-	cg20882291		NM_002998;NM_002998
489	cg15397472	0.087	0.862	1.2	0.000168	0.249	WDR8	Body	N_Shore	chr1	3555007	-	cg15397472		NM_017818
490	cg18027592	-0.108	0.662	0.667	0.000168	0.249	LMO7	Body	OpenSea	chr13	76235074	+	cg18027592	Unclassified_Cell_type_specific	NM_005358
491	cg27223871	0.0369	0.939	1.2	0.00017	0.251			OpenSea	chr11	11273200	-	cg27223871
492	cg09561458	0.0103	0.0246	1.2	0.000171	0.251	ZNF417	TSS1500	S_Shore	chr19	58428186	-	cg09561458	Promoter_Associated	NM_152475
493	cg10196026	-0.12	0.454	0.621	0.000172	0.251	AGXT2	Body	OpenSea	chr5	35003575	-	cg10196026	Unclassified	NM_031900
494	cg15004389	-0.0235	0.0611	0.638	0.000172	0.251	IRS1	TSS1500	Island	chr2	227664911	+	cg15004389		NM_005544
495	cg09066298	-0.0559	0.924	0.614	0.000173	0.251	MIRLET7G	TSS200	OpenSea	chr3	52302397	+	cg09066298		NR_029660;NM_025222
496	cg11121602	-0.0312	0.924	0.616	0.000173	0.251	CACNA1I	Body	OpenSea	chr22	40030695	-	cg11121602		NM_021096;NM_001003406
497	cg11500103	0.0673	0.757	1.18	0.000173	0.251	REC114	TSS1500	N_Shore	chr15	73735187	+	cg11500103		NM_001042367
498	cg26910675	-0.116	0.832	0.665	0.000173	0.251			OpenSea	chr1	198120958	+	cg26910675
499	cg02385820	0.13	0.524	1.18	0.000174	0.251	RINL	3'UTR	N_Shore	chr19	39359726	+	cg02385820		NM_198445
500	cg04882394	-0.0698	0.153	0.622	0.000174	0.251	MIB2	3'UTR	Island	chr1	1565931	+	cg04882394	Unclassified_Cell_type_specific	NM_001170686;NM_001170687;NM_080875;NR_033183;NM_001170689;NM_001170688

## Sheet:  Tab 6
Supplementary Table 6: Top 20 GO and KEGG terms associated with the HOMA2-IR networks after adjustment for BMI
term name	category	description	FDR value	genes
hsa04926	KEGG Pathways	Relaxin signaling pathway	5.98e-05	MMP2|EGFR|PIK3CB|GNAS|GNGT2|AKT1
hsa01522	KEGG Pathways	Endocrine resistance	0.0002	MMP2|EGFR|PIK3CB|GNAS|AKT1
hsa05163	KEGG Pathways	Human cytomegalovirus infection	0.0004	EGFR|PIK3CB|GNAS|NFATC1|GNGT2|AKT1
hsa04915	KEGG Pathways	Estrogen signaling pathway	0.00049	MMP2|EGFR|PIK3CB|GNAS|AKT1
hsa05235	KEGG Pathways	PD-L1 expression and PD-1 checkpoint pathway in cancer	0.0018	EGFR|PIK3CB|NFATC1|AKT1
hsa04933	KEGG Pathways	AGE-RAGE signaling pathway in diabetic complications	0.0022	MMP2|PIK3CB|NFATC1|AKT1
hsa05142	KEGG Pathways	Chagas disease	0.0022	PIK3CB|GNAL|GNAS|AKT1
hsa04728	KEGG Pathways	Dopaminergic synapse	0.0046	GNAL|GNAS|GNGT2|AKT1
hsa04910	KEGG Pathways	Insulin signaling pathway	0.0047	PIK3CB|INPP5A|PRKAR1B|AKT1
hsa04072	KEGG Pathways	Phospholipase D signaling pathway	0.0057	EGFR|PIK3CB|GNAS|AKT1
hsa04923	KEGG Pathways	Regulation of lipolysis in adipocytes	0.0057	PIK3CB|GNAS|AKT1
hsa05213	KEGG Pathways	Endometrial cancer	0.0057	EGFR|PIK3CB|AKT1
hsa05160	KEGG Pathways	Hepatitis C	0.0059	EGFR|PIK3CB|OCLN|AKT1
hsa04630	KEGG Pathways	JAK-STAT signaling pathway	0.006	STAM2|EGFR|PIK3CB|AKT1
hsa05223	KEGG Pathways	Non-small cell lung cancer	0.0073	EGFR|PIK3CB|AKT1
hsa05230	KEGG Pathways	Central carbon metabolism in cancer	0.0073	EGFR|PIK3CB|AKT1
hsa00562	KEGG Pathways	Inositol phosphate metabolism	0.0075	PIK3CB|INPP5A|PLCH2
hsa01521	KEGG Pathways	EGFR tyrosine kinase inhibitor resistance	0.0075	EGFR|PIK3CB|AKT1
hsa04012	KEGG Pathways	ErbB signaling pathway	0.0075	EGFR|PIK3CB|AKT1
hsa04015	KEGG Pathways	Rap1 signaling pathway	0.0075	EGFR|PIK3CB|GNAS|AKT1
hsa05231	KEGG Pathways	Choline metabolism in cancer	0.009	EGFR|PIK3CB|AKT1
GO:0042058	GO Biological Process	Regulation of epidermal growth factor receptor signaling pathway	0.0101	STAM2|EGFR|APP|HIP1|AKT1
GO:0051896	GO Biological Process	Regulation of protein kinase b signaling	0.0189	LRP2|EGFR|APP|PIK3CB|HIP1|AKT1
GO:0009653	GO Biological Process	Anatomical structure morphogenesis	0.0406	SEMA4G|MMP2|LRP2|EGFR|APP|PIK3CB|PLAG1|GNAS|IGF2BP2|TULP3|NFATC1|APBB2|CLTCL1|AKT1
GO:0019932	GO Biological Process	Second-messenger-mediated signaling	0.0406	EGFR|APP|GNAL|INPP5A|GNAS|NFATC1
GO:0040008	GO Biological Process	Regulation of growth	0.0406	SEMA4G|EGFR|APP|DCBLD2|PARK2|GNAS|APBB2|AKT1
GO:0046328	GO Biological Process	Regulation of jnk cascade	0.0406	MAPK8IP3|EGFR|APP|PARK2|AKT1
GO:0048699	GO Biological Process	Generation of neurons	0.0406	SEMA4G|MAPK8IP3|LRP2|EGFR|APP|PIK3CB|PLAG1|PARK2|TULP3|MYT1L|APBB2|AKT1
GO:0051049	GO Biological Process	Regulation of transport	0.0406	EGFR|SCN3A|APP|KCNMA1|PIK3CB|HIP1|OCLN|PARK2|GNAS|CYP19A1|PRKAR1B|CLTCL1|AKT1
GO:0051897	GO Biological Process	Positive regulation of protein kinase b signaling	0.0406	LRP2|EGFR|APP|PIK3CB|HIP1
GO:0071417	GO Biological Process	Cellular response to organonitrogen compound	0.0406	MMP2|EGFR|APP|GNAL|PARK2|GNAS|PRKAR1B|AKT1
GO:0071870	GO Biological Process	Cellular response to catecholamine stimulus	0.0406	APP|GNAL|PARK2|GNAS
GO:0007399	GO Biological Process	Nervous system development	0.0425	SEMA4G|MAPK8IP3|LRP2|EGFR|APP|PIK3CB|PLAG1|PARK2|IGF2BP2|TULP3|MYT1L|APBB2|AKT1|RBFOX3
GO:0046326	GO Biological Process	Positive regulation of glucose import	0.0425	OCLN|CLTCL1|AKT1
GO:0032147	GO Biological Process	Activation of protein kinase activity	0.0445	MAPK8IP3|EGFR|APP|PIK3CB|PRKAR1B|AKT1
GO:0032501	GO Biological Process	Multicellular organismal process	0.0445	SEMA4G|MMP2|MAPK8IP3|UNC79|LRP2|EGFR|SCN3A|APP|KCNMA1|PIK3CB|PLAG1|GNAL|OCLN|PARK2|GNAS|IGF2BP2|CYP19A1|TULP3|PRKAR1B|NFATC1|MYT1L|ATP11A|APBB2|AKT1|RBFOX3
GO:0032879	GO Biological Process	Regulation of localization	0.0445	SEMA4G|EGFR|SCN3A|APP|KCNMA1|PIK3CB|HIP1|OCLN|PARK2|GNAS|PLCH2|CYP19A1|PRKAR1B|CLTCL1|AKT1
GO:0051179	GO Biological Process	Localization	0.0453	SEMA4G|MAPK8IP3|UNC79|LRP2|STAM2|EGFR|SCN3A|APP|KCNMA1|PIK3CB|HIP1|OCLN|PARK2|GNAS|PLCH2|IGF2BP2|TULP3|SEC61G|ATP11A|APBB2|CLTCL1|AKT1
GO:0030182	GO Biological Process	Neuron differentiation	0.0467	SEMA4G|MAPK8IP3|LRP2|EGFR|APP|PIK3CB|TULP3|MYT1L|APBB2
GO:0033036	GO Biological Process	Macromolecule localization	0.0467	MAPK8IP3|LRP2|STAM2|EGFR|HIP1|OCLN|PARK2|GNAS|IGF2BP2|TULP3|SEC61G|ATP11A|CLTCL1|AKT1
GO:0070141	GO Biological Process	Response to uv-a	0.0467	EGFR|AKT1

## Sheet: Tab 7
Supplementary Table 7: List of HOMA2-IR associated dmCpGs after adjustment for ALMi
Rank	row.names	logFC	AveExpr	B	P Value	FDR	ucsc_refgene_name	ucsc_refgene_group	relation_to_island	chr	pos	strand	name	regulatory_feature_group	ucsc_refgene_accession
1	cg01351409	0.181	0.564	15.2	4.25e-11	3.08e-05			OpenSea	chr7	96583194	+	cg01351409
2	cg18292904	-0.0284	0.875	10.5	4.42e-09	0.0016	MST1R	Body	N_Shore	chr3	49939703	+	cg18292904		NM_002447
4	cg14878421	-0.153	0.753	9.26	1.84e-08	0.00383			OpenSea	chr4	89226482	+	cg14878421
5	cg20750319	-0.0189	0.974	9.13	2.18e-08	0.00383	PRKAR1B	Body	OpenSea	chr7	625089	+	cg20750319		NM_001164759;NM_001164762;NM_001164758;NM_001164760;NM_001164761;NM_002735
3	cg10703001	-0.118	0.855	8.96	2.64e-08	0.00383			OpenSea	chr6	17011918	-	cg10703001
7	cg20625334	-0.0344	0.959	8.64	3.69e-08	0.00431	STAM2	Body	OpenSea	chr2	152991620	-	cg20625334	Unclassified_Cell_type_specific	NM_005843
6	cg13451048	0.136	0.316	9.31	4.16e-08	0.00431	ERI3	Body	N_Shore	chr1	44820073	-	cg13451048		NM_024066
8	cg21781422	-0.136	0.809	8.07	6.91e-08	0.00626	RNF8	3'UTR	OpenSea	chr6	37358794	-	cg21781422		NM_003958;NM_183078
9	cg02219409	0.192	0.755	8.56	9.4e-08	0.00654			OpenSea	chr20	58530235	+	cg02219409
10	cg24592043	-0.0492	0.875	7.75	9.87e-08	0.00654	LOC340074	TSS1500	OpenSea	chr5	134990707	-	cg24592043		NR_027127
11	cg25312823	-0.0672	0.829	7.8	9.92e-08	0.00654			OpenSea	chr21	43124429	-	cg25312823
14	cg22189436	-0.123	0.896	7.16	1.96e-07	0.0117	PIK3CB	TSS200	OpenSea	chr3	138426576	-	cg22189436		NM_001256045;NM_006219
13	cg17810878	-0.129	0.857	7.01	2.22e-07	0.0117	ANO6	Body	OpenSea	chr12	45638686	+	cg17810878	Unclassified_Cell_type_specific	NM_001142679;NM_001142680;NM_001025356
12	cg10416784	-0.0531	0.0932	7.02	2.25e-07	0.0117			OpenSea	chr2	58797233	-	cg10416784
15	cg19423170	-0.103	0.905	6.78	2.88e-07	0.0139	APP	Body	OpenSea	chr21	27472122	+	cg19423170		NM_001136131;NM_001136016;NM_001204302;NM_001136129;NM_001136130;NM_000484;NM_001204303;NM_001204301;NM_201414;NM_201413
16	cg16072884	-0.108	0.81	6.64	3.32e-07	0.015	KIAA1462	Body	OpenSea	chr10	30317625	+	cg16072884		NM_020848
18	cg05550692	-0.0136	0.0245	6.5	3.92e-07	0.0164	MED9	TSS200	Island	chr17	17380217	+	cg05550692	Promoter_Associated	NM_018019
20	cg08148660	0.0714	0.0978	7.11	4.65e-07	0.0164	MIR548H4	Body	N_Shore	chr15	69323934	-	cg08148660	Unclassified	NR_031680;NM_024505
21	cg12280622	0.118	0.162	7.07	4.87e-07	0.0164	INSR	TSS1500	S_Shore	chr19	7295192	-	cg12280622	Unclassified	NM_000208;NM_001079817
22	cg14254852	-0.0458	0.919	6.32	4.88e-07	0.0164			S_Shore	chr1	55268659	-	cg14254852
17	cg00456581	0.0993	0.853	7.02	4.96e-07	0.0164			OpenSea	chr13	32095011	-	cg00456581
19	cg07015356	0.0889	0.353	7.06	4.97e-07	0.0164	RYR2	Body	OpenSea	chr1	237670272	+	cg07015356		NM_001035
23	cg19675628	0.126	0.146	6.87	5.88e-07	0.0185	TCEB3-AS1	Body	OpenSea	chr1	24098967	-	cg19675628	Unclassified	NR_038280
24	cg00870514	-0.161	0.764	5.73	8.86e-07	0.0268	RAB11FIP4	TSS1500	N_Shore	chr17	29717946	-	cg00870514	Unclassified_Cell_type_specific	NM_032932
25	cg13622968	-0.0733	0.819	5.54	1.11e-06	0.0321	ZGLP1	Body	N_Shore	chr19	10418851	+	cg13622968		NM_001103167
27	cg20815084	-0.0117	0.0186	5.48	1.18e-06	0.0321	BAT4	TSS1500	Island	chr6	31633626	+	cg20815084	Promoter_Associated	NM_033177;NM_001320
26	cg08944484	-0.0785	0.914	5.48	1.2e-06	0.0321	SCCPDH	3'UTR	OpenSea	chr1	246931160	+	cg08944484		NM_016002
28	cg09730170	0.0786	0.745	6.16	1.27e-06	0.0329	CST9	TSS200	OpenSea	chr20	23586680	+	cg09730170		NM_001008693
30	cg18772677	0.031	0.177	6.07	1.38e-06	0.0329			OpenSea	chr4	47005	+	cg18772677
31	cg25996077	-0.00738	0.0103	5.33	1.38e-06	0.0329			OpenSea	chr2	228331319	-	cg25996077
29	cg16534579	-0.0679	0.933	5.33	1.41e-06	0.0329	PARK2	Body	N_Shelf	chr6	162064339	-	cg16534579		NM_004562;NM_013987;NM_013988
34	cg08379995	0.107	0.554	5.95	1.6e-06	0.0354	RBM19	Body	OpenSea	chr12	114380925	-	cg08379995		NM_016196;NM_001146698;NM_001146699
33	cg06726818	-0.116	0.912	5.17	1.68e-06	0.0354	TULP3	Body	OpenSea	chr12	3036898	-	cg06726818		NM_003324;NM_001160408
35	cg18951582	0.122	0.718	5.89	1.68e-06	0.0354	ADSSL1	Body	OpenSea	chr14	105207600	+	cg18951582		NM_199165;NM_152328
32	cg03902118	-0.0556	0.833	5.16	1.71e-06	0.0354			OpenSea	chr1	234868719	+	cg03902118
36	cg23681581	0.0165	0.0292	5.87	1.86e-06	0.0375			N_Shore	chr12	119417806	-	cg23681581	Unclassified
39	cg25457815	0.0895	0.594	5.7	2.06e-06	0.0391	ATP11A	Body	N_Shore	chr13	113427738	+	cg25457815		NM_015205;NM_032189
37	cg02776498	0.0673	0.304	5.69	2.08e-06	0.0391	ARHGEF17	Body	Island	chr11	73054185	+	cg02776498		NM_014786
38	cg18584042	-0.147	0.413	4.93	2.11e-06	0.0391	MIR7853	Body	OpenSea	chr2	134191566	-	cg18584042		NR_107007;NM_207363;NM_207481
40	cg13276536	0.107	0.35	5.6	2.22e-06	0.0402	CCSER1	5'UTR	OpenSea	chr4	91096255	+	cg13276536		NM_001145065
41	cg18185665	0.079	0.171	5.56	2.37e-06	0.0418	CENPV	TSS1500	Island	chr17	16257111	-	cg18185665	Promoter_Associated	NM_181716
42	cg00326231	-0.107	0.245	4.8	2.45e-06	0.0423	CLTCL1	Body	N_Shore	chr22	19278249	+	cg00326231	Promoter_Associated	NM_001835;NM_007098
43	cg02108897	-0.104	0.376	4.77	2.52e-06	0.0425			OpenSea	chr2	149335628	+	cg02108897
44	cg01612330	-0.131	0.565	4.63	2.95e-06	0.0476	LPCAT2	Body	OpenSea	chr16	55560652	+	cg01612330		NM_017839
45	cg04582871	-0.0306	0.92	4.62	2.95e-06	0.0476	MACROD1	Body	OpenSea	chr11	63827695	-	cg04582871		NM_014067
48	cg13357714	-0.0961	0.764	4.44	3.58e-06	0.0552	SGCD	Body	OpenSea	chr5	155807613	+	cg13357714		NM_001128209;NM_172244;NM_000337
47	cg05183145	-0.118	0.842	4.4	3.62e-06	0.0552	C2CD2L	Body	S_Shelf	chr11	118982262	-	cg05183145		NM_001290474;NM_014807
46	cg02133557	0.143	0.368	5.14	3.66e-06	0.0552	DIDO1	5'UTR	Island	chr20	61560434	-	cg02133557	Promoter_Associated	NM_022105;NM_080797;NM_033081
49	cg03372905	0.161	0.345	5.13	3.75e-06	0.0555	NEU4	Body	N_Shore	chr2	242752746	+	cg03372905		NM_080741;NM_001167601;NM_001167602;NM_001167599;NM_001167600
51	cg11688944	-0.0872	0.885	4.34	3.96e-06	0.0558			OpenSea	chr4	4670855	-	cg11688944	Unclassified_Cell_type_specific
50	cg07959978	-0.173	0.755	4.33	4.02e-06	0.0558	LEPR	5'UTR	S_Shelf	chr1	65994091	-	cg07959978		NM_001003680;NM_001003679;NM_002303
53	cg26599373	0.119	0.554	5.02	4.07e-06	0.0558	IL17B	TSS1500	OpenSea	chr5	148759040	-	cg26599373		NM_014443
54	cg26873781	0.0835	0.69	5.03	4.14e-06	0.0558			N_Shore	chr10	130297547	+	cg26873781
52	cg24027742	-0.125	0.759	4.26	4.16e-06	0.0558	SYVN1	3'UTR	OpenSea	chr11	64895147	-	cg24027742		NM_172230;NM_032431
56	cg22983290	0.0913	0.864	4.96	4.35e-06	0.0565	INPP5A	Body	N_Shore	chr10	134593727	-	cg22983290		NM_005539
55	cg00295426	-0.0532	0.913	4.27	4.36e-06	0.0565	MAD1L1	Body	OpenSea	chr7	2208606	+	cg00295426		NM_003550;NM_001013837;NM_001013836
57	cg02806824	0.0648	0.108	4.98	4.48e-06	0.057	MIR5095	Body	OpenSea	chr16	48571679	-	cg02806824		NR_039970
58	cg09704075	0.125	0.561	4.9	4.57e-06	0.0571	CDH23	Body	OpenSea	chr10	73466766	+	cg09704075		NM_001171931;NM_001171930;NM_022124
65	cg18120446	0.0611	0.0838	4.86	4.87e-06	0.0578			Island	chr4	13531076	-	cg18120446
60	cg04120878	0.0584	0.135	4.85	4.9e-06	0.0578	ANKH	Body	OpenSea	chr5	14760695	+	cg04120878		NM_054027
61	cg07245542	-0.0908	0.889	4.12	4.93e-06	0.0578			OpenSea	chr16	19341983	-	cg07245542
63	cg10241812	-0.19	0.762	4.08	5.09e-06	0.0578	DNAH6	Body	OpenSea	chr2	84851674	+	cg10241812		NM_001370
64	cg17081628	-0.0905	0.888	4.08	5.12e-06	0.0578	CDS2	Body	OpenSea	chr20	5158783	-	cg17081628		NM_003818
59	cg04108066	-0.094	0.898	4.06	5.14e-06	0.0578			OpenSea	chr3	145678627	-	cg04108066
62	cg07908559	0.169	0.821	4.78	5.18e-06	0.0578	LINC01085	TSS1500	OpenSea	chr4	14112493	+	cg07908559		NR_033931
66	cg27245573	0.138	0.254	4.78	5.29e-06	0.0581	NKAIN3	Body	OpenSea	chr8	63386950	+	cg27245573		NR_130764;NM_001304533
67	cg22007860	-0.139	0.838	3.97	5.88e-06	0.0636			OpenSea	chr3	69640382	-	cg22007860
72	cg21348486	-0.0327	0.842	3.9	6.37e-06	0.0655			OpenSea	chr2	225977709	-	cg21348486
69	cg07065735	-0.0843	0.313	3.86	6.41e-06	0.0655	PKD1L2	Body	OpenSea	chr16	81246928	-	cg07065735		NR_126532;NM_052892;NM_001076780
71	cg19067025	0.147	0.247	4.6	6.42e-06	0.0655			S_Shelf	chr15	37398175	-	cg19067025	Unclassified_Cell_type_specific
70	cg13165070	-0.0508	0.298	3.87	6.45e-06	0.0655	INS-IGF2	Body	Island	chr11	2154113	-	cg13165070		NR_003512;NM_001007139;NM_000612;NM_001127598
68	cg02397064	0.0881	0.817	4.57	6.51e-06	0.0655	2009-09-01	Body	OpenSea	chr17	75462916	+	cg02397064		NM_001113492;NM_001113496;NM_001113493;NM_001113491;NM_006640;NM_001113494
73	cg12101340	0.124	0.578	4.5	6.94e-06	0.0684			OpenSea	chr13	53972317	+	cg12101340
74	cg13175329	-0.0746	0.134	3.79	6.98e-06	0.0684			OpenSea	chr6	25035073	-	cg13175329	Unclassified
81	cg23902073	0.0492	0.935	4.5	7.11e-06	0.0687	MRVI1	5'UTR	OpenSea	chr11	10709788	+	cg23902073		NM_001100167;NM_001206881;NM_001100163;NM_130385;NM_001206880
80	cg18683500	-0.156	0.441	3.74	7.21e-06	0.0687			OpenSea	chr13	98233551	-	cg18683500
76	cg04267098	-0.128	0.784	3.72	7.46e-06	0.0687	PLAG1	3'UTR	OpenSea	chr8	57075662	-	cg04267098		NM_001114635;NM_001114634;NM_002655
77	cg08800761	-0.0441	0.937	3.74	7.54e-06	0.0687	UGGT2	Body	OpenSea	chr13	96666612	+	cg08800761		NM_020121
78	cg14947787	0.0473	0.893	4.46	7.59e-06	0.0687	GPX2	3'UTR	OpenSea	chr14	65405931	+	cg14947787		NM_002083
79	cg18513560	-0.09	0.465	3.7	7.64e-06	0.0687			OpenSea	chr2	6465959	-	cg18513560
75	cg02138529	-0.0708	0.895	3.71	7.68e-06	0.0687	RPS6KA2	Body	OpenSea	chr6	166834262	-	cg02138529		NM_021135;NM_001006932
82	cg15564226	-0.0825	0.831	3.68	7.8e-06	0.0689	MAPK8IP3	Body	OpenSea	chr16	1764329	-	cg15564226		NM_015133;NM_001040439
83	cg15289534	0.151	0.249	4.37	7.96e-06	0.0695	SYNPO2	3'UTR	OpenSea	chr4	119958640	+	cg15289534		NM_001128934;NM_133477;NM_001128933
84	cg20818795	0.131	0.7	4.36	8.07e-06	0.0695			S_Shelf	chr14	20906149	+	cg20818795
85	cg25414515	-0.0773	0.868	3.65	8.15e-06	0.0695	KIRREL3	Body	OpenSea	chr11	126325242	+	cg25414515		NM_032531;NM_001301097;NM_001161707
89	cg16273664	-0.167	0.485	3.55	9.06e-06	0.0735	IGF2BP2	Body	OpenSea	chr3	185430333	+	cg16273664		NM_001007225;NM_006548;NR_027317
86	cg04567756	0.0398	0.929	4.23	9.1e-06	0.0735	ISPD-AS1	TSS1500	OpenSea	chr7	16248801	-	cg04567756		NR_038947;NR_038946;NM_001101426;NM_001101417
87	cg06788790	0.0266	0.0408	4.25	9.1e-06	0.0735	RNF126P1	Body	Island	chr17	55123356	+	cg06788790	Unclassified_Cell_type_specific	NR_002818
90	cg25638783	0.112	0.454	4.25	9.11e-06	0.0735	CDC123	Body	OpenSea	chr10	12285921	+	cg25638783	Unclassified_Cell_type_specific	NM_006023
88	cg08070004	0.0218	0.0392	4.27	9.13e-06	0.0735	ERBB4	Body	OpenSea	chr2	212399596	+	cg08070004		NM_001042599;NM_005235
91	cg18027592	-0.118	0.661	3.52	9.29e-06	0.074	LMO7	Body	OpenSea	chr13	76235074	+	cg18027592	Unclassified_Cell_type_specific	NM_005358
92	cg11653453	0.0158	0.973	4.17	9.94e-06	0.0783	PMEPA1	TSS1500	OpenSea	chr20	56266295	+	cg11653453		NM_001255976;NM_199170;NM_199171;NM_020182;NM_199169
94	cg21475771	0.0972	0.171	4.11	1.03e-05	0.0799			OpenSea	chr2	11820862	-	cg21475771
93	cg02943604	0.0507	0.0778	4.12	1.04e-05	0.0799	PPAPDC1A	Body	Island	chr10	122217348	+	cg02943604		NM_001030059
95	cg04285540	0.0667	0.575	4.03	1.13e-05	0.0859	GRID1	Body	OpenSea	chr10	87828626	-	cg04285540		NM_017551
96	cg08101739	0.131	0.781	3.99	1.14e-05	0.0863	LCE6A	TSS200	OpenSea	chr1	152815158	+	cg08101739		NM_001128600
97	cg11228807	-0.102	0.852	3.23	1.22e-05	0.0901			OpenSea	chr2	70874773	+	cg11228807
98	cg12719960	-0.0478	0.915	3.26	1.22e-05	0.0901			S_Shore	chr15	80545873	+	cg12719960
99	cg21554704	0.0252	0.956	3.96	1.23e-05	0.0901			OpenSea	chr2	225282008	-	cg21554704
101	cg12584394	-0.0987	0.875	3.22	1.25e-05	0.0904	BTBD2	TSS1500	OpenSea	chr19	2016427	+	cg12584394		NM_017797
100	cg07683388	0.0903	0.357	3.92	1.26e-05	0.0904	ANKRD44	Body	Island	chr2	198029332	+	cg07683388		NM_153697
102	cg14665812	-0.0466	0.788	3.22	1.29e-05	0.0916	FGF18	Body	N_Shelf	chr5	170880235	-	cg14665812	Unclassified_Cell_type_specific	NM_003862
103	cg19028589	-0.0647	0.918	3.18	1.3e-05	0.0916			OpenSea	chr5	143208496	-	cg19028589
104	cg26434370	-0.0903	0.788	3.18	1.33e-05	0.0925	FAM18A	Body	N_Shelf	chr16	10909361	+	cg26434370		NM_001079512
105	cg23829518	-0.141	0.475	3.13	1.38e-05	0.0954			OpenSea	chr17	35199909	+	cg23829518
106	cg11257986	0.0581	0.317	3.82	1.4e-05	0.0961	RNF165	5'UTR	OpenSea	chr18	43959881	+	cg11257986		NM_001256758;NM_152470
107	cg23939846	-0.153	0.467	3.09	1.44e-05	0.0973			OpenSea	chr6	3585854	-	cg23939846
108	cg00395230	-0.146	0.483	3.05	1.5e-05	0.101	CLEC16A	Body	OpenSea	chr16	11073686	+	cg00395230		NM_001243403;NM_015226
109	cg16048474	-0.108	0.484	3.08	1.55e-05	0.101			OpenSea	chr4	587007	-	cg16048474
110	cg16457916	0.0252	0.0695	3.73	1.55e-05	0.101			OpenSea	chr16	83968360	+	cg16457916
112	cg26180255	0.112	0.221	3.7	1.55e-05	0.101	CELSR1	Body	N_Shelf	chr22	46856996	+	cg26180255		NM_014246
111	cg21201393	0.03	0.048	3.74	1.56e-05	0.101	EGFLAM	TSS200	OpenSea	chr5	38445522	-	cg21201393		NM_182801;NM_152403;NM_182798;NM_182799
113	cg21388167	-0.107	0.534	2.98	1.61e-05	0.103			OpenSea	chr11	62722074	+	cg21388167
114	cg24188332	-0.114	0.743	2.97	1.65e-05	0.105	MYO9A	Body	OpenSea	chr15	72263788	-	cg24188332		NM_006901
115	cg01396274	-0.175	0.679	2.9	1.73e-05	0.108	PDE9A	5'UTR	OpenSea	chr21	44096729	-	cg01396274		NM_001001576;NM_001001580;NM_001001572;NM_001001579;NM_001001584;NM_001001585;NM_001001573;NM_002606;NM_001001570;NM_001001574;NM_001001569;NM_001001568;NM_001001567;NM_001001583;NM_001001582;NM_001001581;NM_001001575;NM_001001578;NM_001001577;NM_001001571
117	cg21645752	0.0205	0.964	3.61	1.73e-05	0.108	GABBR1	Body	N_Shore	chr6	29598695	+	cg21645752		NM_021904;NM_001470
116	cg12206269	-0.0844	0.819	2.88	1.75e-05	0.108	TULP4	Body	OpenSea	chr6	158927625	+	cg12206269	Unclassified_Cell_type_specific	NM_001007466;NM_020245
118	cg22443944	-0.063	0.872	2.88	1.77e-05	0.108			OpenSea	chr15	65407524	-	cg22443944
119	cg26178272	-0.0275	0.0382	2.91	1.77e-05	0.108	MOXD1	TSS200	Island	chr6	132722822	+	cg26178272	Unclassified_Cell_type_specific	NM_015529
120	cg21859290	-0.0905	0.544	2.86	1.81e-05	0.108	CDK2AP2	3'UTR	N_Shore	chr11	67274402	-	cg21859290		NM_005851
121	cg23835453	-0.145	0.763	2.87	1.81e-05	0.108	MFSD5	Body	S_Shore	chr12	53646929	-	cg23835453	Promoter_Associated	NM_032889;NM_001170790
122	cg00187692	0.055	0.121	3.54	1.83e-05	0.109	WDFY2	Body	OpenSea	chr13	52199954	+	cg00187692		NM_052950
123	cg07556730	-0.0283	0.886	2.83	1.85e-05	0.109	DEAF1	Body	OpenSea	chr11	679706	+	cg07556730		NM_021008
124	cg12297329	0.0678	0.867	3.54	1.87e-05	0.109			OpenSea	chr5	152029980	-	cg12297329
125	cg02379071	0.0493	0.548	3.5	1.91e-05	0.111	RYR2	Body	OpenSea	chr1	237284007	+	cg02379071		NM_001035
126	cg08049231	-0.0321	0.931	2.84	1.94e-05	0.112	CCDC61	5'UTR	S_Shore	chr19	46504777	+	cg08049231		NM_001267723
127	cg01458041	-0.0234	0.962	2.75	1.99e-05	0.113	KCNMA1	Body	OpenSea	chr10	79148064	-	cg01458041		NM_002247;NM_001161353;NM_001161352;NM_001271519;NM_001014797;NM_001271518
128	cg10137383	-0.157	0.512	2.78	1.99e-05	0.113	SLC1A7	Body	OpenSea	chr1	53600929	+	cg10137383		NR_109858;NM_006671;NM_001287595;NM_001287597;NM_001287596
129	cg04711063	0.0446	0.952	3.43	2.03e-05	0.114	BMPER	Body	Island	chr7	34118464	-	cg04711063		NM_133468
130	cg26701545	-0.0871	0.722	2.73	2.04e-05	0.114	SBK1	Body	N_Shore	chr16	28331026	-	cg26701545		NM_001024401
131	cg03899215	0.116	0.351	3.4	2.08e-05	0.115	PTPRN2	Body	N_Shore	chr7	157996423	-	cg03899215		NM_002847;NM_130842;NM_130843
132	cg22063321	-0.1	0.832	2.71	2.12e-05	0.117	FLOT1	Body	N_Shelf	chr6	30706470	-	cg22063321		NM_005803
133	cg04415270	-0.166	0.54	2.67	2.2e-05	0.12	RFX8	TSS200	S_Shore	chr2	102091202	-	cg04415270	Promoter_Associated_Cell_type_specific	NM_001145664
134	cg00244634	0.0178	0.0842	3.34	2.22e-05	0.12	SCYL2	TSS200	Island	chr12	100661419	-	cg00244634	Promoter_Associated	NM_017988;NM_152317
135	cg01244514	0.0825	0.536	3.37	2.24e-05	0.12	MIR494	TSS200	OpenSea	chr14	101495847	-	cg01244514		NR_030174
136	cg15785473	-0.0941	0.337	2.65	2.25e-05	0.12			OpenSea	chr11	58397528	-	cg15785473	Unclassified
137	cg15926784	-0.0638	0.906	2.65	2.27e-05	0.12	SEMA4G	1stExon	S_Shelf	chr10	102732746	+	cg15926784		NM_017893;NM_001203244
139	cg10010600	-0.0484	0.921	2.63	2.32e-05	0.121	RPS27	TSS1500	N_Shore	chr1	153962016	+	cg10010600		NM_001030
142	cg22291003	0.0641	0.912	3.31	2.33e-05	0.121			OpenSea	chr11	101743985	+	cg22291003
138	cg05934667	-0.116	0.618	2.62	2.35e-05	0.121	OCLN	5'UTR	OpenSea	chr5	68808834	+	cg05934667		NM_001205255;NM_001205254;NM_002538
141	cg20995089	0.0395	0.913	3.28	2.35e-05	0.121			OpenSea	chr8	283841	-	cg20995089
140	cg19754868	-0.143	0.686	2.6	2.36e-05	0.121	RXFP1	TSS200	OpenSea	chr4	159442788	-	cg19754868		NM_001253732;NM_001253733;NM_001253730;NM_001253729;NM_001253728;NM_001253727;NM_021634;NR_045584;NR_045583;NR_045582;NR_045581;NR_045580;NR_045579
143	cg00237489	0.0258	0.0306	3.27	2.43e-05	0.123			OpenSea	chr6	166511686	-	cg00237489	Unclassified
144	cg12331505	-0.188	0.511	2.54	2.46e-05	0.124			OpenSea	chr5	3093646	+	cg12331505
145	cg21535470	-0.0371	0.952	2.61	2.5e-05	0.125			OpenSea	chr1	182577977	-	cg21535470
146	cg09066298	-0.0552	0.924	2.53	2.53e-05	0.125	MIRLET7G	TSS200	OpenSea	chr3	52302397	+	cg09066298		NR_029660;NM_025222
147	cg00623421	-0.163	0.493	2.52	2.56e-05	0.126			OpenSea	chr10	29228186	-	cg00623421	Unclassified_Cell_type_specific
149	cg06980268	-0.0166	0.97	2.5	2.6e-05	0.126	EYA2	5'UTR	S_Shelf	chr20	45527430	+	cg06980268		NM_172110;NM_005244
148	cg06892714	0.0882	0.138	3.16	2.65e-05	0.126	LINC00461	TSS1500	S_Shore	chr5	87981923	-	cg06892714		NR_015436
151	cg08364102	0.0402	0.0533	3.22	2.66e-05	0.126	OSBPL2	5'UTR	S_Shore	chr20	60814547	-	cg08364102		NM_144498;NM_014835;NM_001278649
152	cg24530074	-0.0607	0.775	2.54	2.66e-05	0.126	ITGA6	Body	OpenSea	chr2	173327921	+	cg24530074	Promoter_Associated	NM_001079818;NM_000210
153	cg24813389	-0.0582	0.883	2.5	2.66e-05	0.126			OpenSea	chr21	39722929	+	cg24813389
150	cg07082536	-0.0574	0.909	2.51	2.67e-05	0.126	KCNAB1	Body	OpenSea	chr3	156178357	+	cg07082536		NM_001308217;NM_172160;NM_003471;NM_172159;NM_001308222
155	cg24240687	0.0769	0.471	3.16	2.71e-05	0.127			OpenSea	chr3	128167936	-	cg24240687
154	cg10413224	0.198	0.769	3.14	2.73e-05	0.127	BMPER	Body	Island	chr7	34118758	+	cg10413224		NM_133468
156	cg24270247	-0.0158	0.0201	2.42	2.78e-05	0.129	CHSY3	Body	OpenSea	chr5	129471432	-	cg24270247		NM_175856
157	cg00705130	-0.113	0.476	2.4	2.88e-05	0.132			OpenSea	chr21	35649196	-	cg00705130	Unclassified_Cell_type_specific
168	cg24639857	-0.0724	0.912	2.4	2.88e-05	0.132			N_Shelf	chr10	92978189	-	cg24639857
159	cg02946096	-0.0316	0.952	2.44	2.9e-05	0.132			OpenSea	chr6	109063847	-	cg02946096
158	cg01026915	0.0536	0.92	3.13	2.92e-05	0.132	NOL4L	Body	OpenSea	chr20	31056841	+	cg01026915		NM_080616;NM_001256798
167	cg21045485	0.0226	0.958	3.11	2.95e-05	0.132	EPB41L2	Body	OpenSea	chr6	131252985	-	cg21045485		NM_001431;NM_001135554;NM_001135555;NM_001199388;NM_001252660
161	cg09732255	-0.106	0.685	2.36	2.98e-05	0.132	MYT1L	5'UTR	S_Shore	chr2	2190278	-	cg09732255		NM_015025
160	cg05324221	-0.102	0.819	2.35	3e-05	0.132	SLC7A4	Body	N_Shelf	chr22	21384173	-	cg05324221		NM_004173
166	cg14575255	0.0337	0.938	3.1	3e-05	0.132	LONRF2	Body	OpenSea	chr2	100910763	-	cg14575255		NM_198461
164	cg13100948	-0.101	0.465	2.35	3.05e-05	0.132			OpenSea	chr6	19700571	-	cg13100948
162	cg11409040	-0.0282	0.906	2.33	3.06e-05	0.132			OpenSea	chr14	77355428	-	cg11409040
163	cg12399411	-0.183	0.679	2.36	3.07e-05	0.132			OpenSea	chr7	44134432	-	cg12399411
165	cg14417798	0.036	0.0696	3.04	3.07e-05	0.132	MAP3K7CL	1stExon	OpenSea	chr21	30464877	-	cg14417798		NM_001286619;NM_001286622;NM_001286618;NM_001286617;NM_001286623;NM_001286619;NM_001286634;NM_020152
169	cg26858268	0.0271	0.105	3.03	3.07e-05	0.132			Island	chr10	102906606	-	cg26858268
170	cg16973208	0.0592	0.128	3.01	3.1e-05	0.132	PREX1	Body	OpenSea	chr20	47414006	+	cg16973208		NM_020820
171	cg26427676	-0.123	0.686	2.33	3.12e-05	0.132	FAM161B	Body	N_Shore	chr14	74415267	-	cg26427676		NM_152445;NM_182480
172	cg00101622	-0.0344	0.696	2.31	3.17e-05	0.134			OpenSea	chr8	131465222	+	cg00101622
173	cg16656434	0.0305	0.968	2.98	3.2e-05	0.134	REV3L	Body	OpenSea	chr6	111659378	+	cg16656434		NM_001286431;NM_001286432;NM_002912
174	cg09781115	0.0458	0.924	2.98	3.23e-05	0.134	RRP12	Body	OpenSea	chr10	99127233	+	cg09781115		NM_001145114;NM_015179;NM_001284337
175	cg12521401	-0.129	0.797	2.27	3.24e-05	0.134	IQSEC3	Body	S_Shore	chr12	188277	+	cg12521401	Unclassified_Cell_type_specific	NM_001170738;NM_015232
176	cg22074675	0.0269	0.153	2.96	3.27e-05	0.134	CHKA	1stExon	Island	chr11	67888673	-	cg22074675		NM_001277;NM_212469;NM_001277;NM_212469
177	cg03357684	-0.156	0.588	2.25	3.31e-05	0.135			OpenSea	chr1	8985145	+	cg03357684
178	cg15339218	0.153	0.655	2.95	3.31e-05	0.135	TRIM58	Body	OpenSea	chr1	248030445	-	cg15339218		NM_015431
179	cg26052194	-0.094	0.86	2.26	3.38e-05	0.137	GZMA	Body	OpenSea	chr5	54402507	-	cg26052194		NM_006144
190	cg24553170	0.0927	0.161	2.9	3.45e-05	0.138	AGBL4	Body	S_Shore	chr1	49243472	+	cg24553170	Unclassified_Cell_type_specific	NM_032785;NM_024603
187	cg12713159	0.106	0.298	2.91	3.51e-05	0.138			OpenSea	chr19	11646763	+	cg12713159	Unclassified
183	cg06296107	-0.0132	0.0212	2.19	3.52e-05	0.138	ZDHHC16	TSS1500	Island	chr10	99205545	-	cg06296107	Promoter_Associated	NM_198046;NM_016046;NM_198044;NM_198043;NM_032327;NM_198045
191	cg24881116	-0.0198	0.97	2.2	3.52e-05	0.138			OpenSea	chr16	11377956	+	cg24881116
186	cg09750510	0.0959	0.385	2.89	3.54e-05	0.138	SLC17A4	5'UTR	OpenSea	chr6	25761690	-	cg09750510		NM_005495
184	cg06564331	-0.0219	0.0211	2.2	3.56e-05	0.138			OpenSea	chr12	65190232	-	cg06564331	Unclassified
180	cg00395210	0.0677	0.0948	2.86	3.58e-05	0.138			Island	chr12	48592465	-	cg00395210	Promoter_Associated
181	cg03145200	-0.073	0.882	2.2	3.59e-05	0.138	IL21R	1stExon	OpenSea	chr16	27438618	-	cg03145200	Promoter_Associated	NM_021798;NM_181078;NM_021798;NM_181079
182	cg05600126	0.169	0.59	2.85	3.61e-05	0.138	ABR	Body	N_Shore	chr17	950540	-	cg05600126		NM_021962;NM_001092;NM_001159746
188	cg15120527	-0.0132	0.976	2.17	3.61e-05	0.138	LPO	Body	S_Shore	chr17	56327919	+	cg15120527	Unclassified	NR_027647;NM_001160102;NM_006151
185	cg06814191	-0.0257	0.954	2.18	3.62e-05	0.138			OpenSea	chr11	10462924	-	cg06814191
189	cg16388983	-0.0436	0.919	2.2	3.63e-05	0.138	PTPN14	5'UTR	N_Shelf	chr1	214720805	-	cg16388983		NM_005401
192	cg02007705	-0.0199	0.935	2.17	3.67e-05	0.138	KCTD19	Body	OpenSea	chr16	67324372	+	cg02007705		NM_001100915
193	cg07172626	-0.134	0.808	2.17	3.68e-05	0.138	RPTOR	Body	OpenSea	chr17	78539980	-	cg07172626		NM_020761;NM_001163034
194	cg15004389	-0.0227	0.0611	2.19	3.69e-05	0.138	IRS1	TSS1500	Island	chr2	227664911	+	cg15004389		NM_005544
198	cg16173787	-0.024	0.927	2.15	3.75e-05	0.139			OpenSea	chr11	69411241	+	cg16173787
199	cg19896198	-0.075	0.141	2.16	3.78e-05	0.139	TNFRSF8	TSS200	N_Shore	chr1	12123262	+	cg19896198	Unclassified	NM_001243
195	cg08850369	-0.12	0.848	2.15	3.8e-05	0.139	STAC	TSS1500	N_Shore	chr3	36421231	-	cg08850369		NM_003149
196	cg10773309	0.0213	0.0856	2.78	3.83e-05	0.139	BAI2	5'UTR	Island	chr1	32229411	-	cg10773309		NM_001703
201	cg25795716	-0.102	0.645	2.14	3.83e-05	0.139	MCOLN2	Body	OpenSea	chr1	85412002	-	cg25795716		NM_153259
197	cg13827361	0.0473	0.926	2.82	3.85e-05	0.139			N_Shore	chr9	102580782	+	cg13827361
200	cg21097491	0.0437	0.157	2.8	3.85e-05	0.139	FAM53B	Body	OpenSea	chr10	126373962	-	cg21097491	Unclassified_Cell_type_specific	NM_014661
202	cg24462817	0.13	0.552	2.79	3.87e-05	0.139			OpenSea	chr15	94711972	-	cg24462817
203	cg12279294	0.1	0.1	2.83	3.93e-05	0.14	NR2F2	Body	Island	chr15	96877300	-	cg12279294		NM_001145155;NM_021005;NM_001145156;NM_001145157
204	cg05132306	0.118	0.398	2.77	3.97e-05	0.141	CALML6	1stExon	N_Shelf	chr1	1846340	+	cg05132306		NM_138705;NM_138705
205	cg15995846	-0.0579	0.891	2.1	4e-05	0.142	CSMD2	Body	OpenSea	chr1	34308099	-	cg15995846		NM_001281956;NM_052896
206	cg11349443	0.0715	0.142	2.76	4.07e-05	0.143			OpenSea	chr2	46468547	-	cg11349443
207	cg08374201	0.0959	0.108	2.74	4.12e-05	0.144	FER1L4	Body	OpenSea	chr20	34156766	+	cg08374201		NR_119376
208	cg15125982	0.0926	0.152	2.75	4.13e-05	0.144			OpenSea	chr1	28431716	+	cg15125982
209	cg23558438	0.0628	0.119	2.74	4.14e-05	0.144	GSTO2	TSS200	N_Shore	chr10	106028444	-	cg23558438	Promoter_Associated	NM_183239
211	cg04908907	-0.028	0.957	2.05	4.18e-05	0.144	CACNA2D1	ExonBnd	OpenSea	chr7	81601175	-	cg04908907		NM_000722;NM_000722
210	cg03264884	0.0127	0.0216	2.71	4.21e-05	0.144	RNF185	5'UTR	S_Shore	chr22	31556567	+	cg03264884	Promoter_Associated	NM_001135824;NM_152267;NR_024211;NR_024209;NR_024212;NM_001135825;NR_024210
218	cg17882915	0.0852	0.862	2.68	4.22e-05	0.144	DLG2	5'UTR	OpenSea	chr11	83357222	+	cg17882915		NM_001142702;NM_001142700;NM_001206769;NM_001300983;NM_001364;NM_001142699
216	cg12128262	0.0575	0.928	2.73	4.23e-05	0.144	IER3IP1	TSS1500	S_Shore	chr18	44703596	+	cg12128262		NM_016097
220	cg24287239	0.0367	0.075	2.77	4.3e-05	0.144	TNFSF11	TSS200	Island	chr13	43148278	-	cg24287239	Unclassified	NM_003701;NM_033012
213	cg10845124	-0.0389	0.911	2.03	4.32e-05	0.144	PCSK6	Body	OpenSea	chr15	101984550	-	cg10845124		NM_002570;NM_138320;NM_138319;NM_138324;NM_138323;NM_138325;NM_138322;NM_138321
217	cg12707710	0.151	0.799	2.7	4.32e-05	0.144	KIAA1211	5'UTR	OpenSea	chr4	57137351	+	cg12707710		NM_020722
219	cg18738955	-0.103	0.607	2.01	4.33e-05	0.144	GYLTL1B	3'UTR	OpenSea	chr11	45950405	+	cg18738955		NM_152312
215	cg11712806	0.0428	0.0696	2.68	4.34e-05	0.144			OpenSea	chr9	20242420	+	cg11712806
212	cg08935267	0.101	0.228	2.69	4.35e-05	0.144	SLCO5A1	Body	OpenSea	chr8	70693305	+	cg08935267		NM_001146009;NM_030958;NM_001146008
214	cg11040884	-0.111	0.795	1.97	4.37e-05	0.144	PDLIM3	TSS1500	S_Shore	chr4	186458094	-	cg11040884		NM_014476;NM_001114107;NM_001257963;NM_001257962;NR_047562
221	cg09696580	-0.037	0.903	1.97	4.51e-05	0.148	KLHDC4	Body	OpenSea	chr16	87767110	-	cg09696580		NM_001184854;NM_001184856;NM_017566
223	cg03090448	-0.0879	0.72	1.95	4.54e-05	0.148			OpenSea	chr16	31558017	+	cg03090448
222	cg01188867	-0.0149	0.0217	1.98	4.57e-05	0.148	HMCN1	Body	OpenSea	chr1	186071906	+	cg01188867		NM_031935;NR_031642
224	cg07451034	0.0842	0.851	2.62	4.57e-05	0.148	GNGT2	3'UTR	OpenSea	chr17	47283774	+	cg07451034		NM_031498
225	cg06251018	-0.159	0.771	1.93	4.67e-05	0.15			OpenSea	chr11	9571533	-	cg06251018
226	cg10764388	0.0455	0.102	2.6	4.67e-05	0.15	AKR1CL1	TSS200	OpenSea	chr10	5227312	-	cg10764388		NR_027916
228	cg18727576	-0.0608	0.924	1.98	4.71e-05	0.15	APBB2	Body	OpenSea	chr4	40992056	+	cg18727576		NM_173075;NM_001166050;NM_004307
229	cg25841373	-0.0201	0.949	1.9	4.73e-05	0.15	SERPINB5	TSS1500	OpenSea	chr18	61143630	-	cg25841373		NM_002639
227	cg13962936	0.0403	0.888	2.61	4.74e-05	0.15	TTYH2	TSS200	OpenSea	chr17	72244487	+	cg13962936		NM_052869;NM_032646
233	cg13188519	-0.129	0.718	1.89	4.81e-05	0.15	C14orf156	Body	S_Shelf	chr14	78176682	+	cg13188519		NM_031210
231	cg04672103	0.159	0.238	2.56	4.84e-05	0.15			S_Shelf	chr19	16396929	+	cg04672103	Unclassified_Cell_type_specific
230	cg00021340	-0.0699	0.904	1.87	4.86e-05	0.15			OpenSea	chr6	125791240	+	cg00021340
235	cg20395744	-0.0829	0.914	1.88	4.86e-05	0.15			OpenSea	chr12	116077672	+	cg20395744
232	cg04808509	0.0258	0.967	2.56	4.87e-05	0.15	RABL6	Body	N_Shelf	chr9	139713225	+	cg04808509		NM_001173989;NM_024718;NM_001173988
234	cg15705437	0.0271	0.93	2.58	4.87e-05	0.15	PBRM1	Body	OpenSea	chr3	52593823	-	cg15705437		NM_018313
237	cg22033513	-0.0629	0.895	1.87	4.95e-05	0.152			N_Shore	chr9	139014120	+	cg22033513	Unclassified
236	cg13769004	0.0195	0.0372	2.52	4.98e-05	0.152	HSPA5	TSS1500	S_Shore	chr9	128004122	-	cg13769004	Unclassified	NM_005347
238	cg24957489	0.104	0.391	2.53	4.99e-05	0.152			OpenSea	chr12	103200087	+	cg24957489
239	cg19401332	0.0929	0.491	2.52	5.06e-05	0.153	LINC00403	Body	OpenSea	chr13	112736845	-	cg19401332		NR_120392
240	cg22151387	0.0942	0.673	2.51	5.11e-05	0.154	GRID1	Body	OpenSea	chr10	88097894	-	cg22151387		NM_017551
241	cg08051321	0.087	0.77	2.48	5.21e-05	0.157	LRP2	Body	OpenSea	chr2	169998746	-	cg08051321	Unclassified	NM_004525
242	cg06719604	-0.0337	0.0558	1.83	5.33e-05	0.16			OpenSea	chr2	55361310	+	cg06719604	Unclassified
244	cg18195701	0.0999	0.177	2.46	5.37e-05	0.16			OpenSea	chr11	15919148	+	cg18195701
243	cg06623778	-0.135	0.377	1.77	5.4e-05	0.16			S_Shelf	chr1	848409	-	cg06623778
253	cg16230706	0.0536	0.117	2.44	5.47e-05	0.161			OpenSea	chr1	221489255	-	cg16230706
258	cg23623882	0.0411	0.139	2.46	5.47e-05	0.161			OpenSea	chr3	10592555	+	cg23623882
256	cg21427990	0.0848	0.88	2.43	5.49e-05	0.161			OpenSea	chr4	89373793	-	cg21427990
246	cg06910896	0.0821	0.237	2.44	5.56e-05	0.161			OpenSea	chr1	202968892	-	cg06910896
250	cg11538998	-0.0738	0.813	1.74	5.58e-05	0.161			S_Shelf	chr17	21371533	-	cg11538998
255	cg20710266	0.179	0.352	2.43	5.58e-05	0.161	NR2F2	Body	S_Shore	chr15	96877855	+	cg20710266		NM_001145155;NM_021005;NM_001145156;NM_001145157
245	cg03781917	-0.133	0.777	1.75	5.59e-05	0.161	NR2F2-AS1	Body	OpenSea	chr15	96819332	-	cg03781917		NR_125738;NR_102743
249	cg11233368	-0.0911	0.784	1.74	5.59e-05	0.161	CABIN1	Body	OpenSea	chr22	24494030	-	cg11233368		NM_001201429;NM_001199281;NM_012295
254	cg19458996	-0.0806	0.846	1.75	5.68e-05	0.161	FNTA	TSS1500	N_Shore	chr8	42910398	+	cg19458996		NM_002027;NR_033698
248	cg10379176	0.0946	0.644	2.4	5.69e-05	0.161	ACSM1	Body	OpenSea	chr16	20648610	+	cg10379176		NM_052956
259	cg24790292	-0.12	0.747	1.78	5.7e-05	0.161	KIF21A	Body	OpenSea	chr12	39713134	-	cg24790292		NM_001173464;NM_001173465;NM_017641;NM_001173463
247	cg07705866	-0.0369	0.934	1.73	5.72e-05	0.161	MARK2	Body	N_Shelf	chr11	63673783	-	cg07705866	Gene_Associated	NM_004954;NM_017490;NM_001039469;NM_001163297;NM_001163296
252	cg13282179	-0.0138	0.979	1.72	5.74e-05	0.161	DDX24	Body	OpenSea	chr14	94520911	+	cg13282179		NM_020414
251	cg12963611	0.0132	0.029	2.41	5.75e-05	0.161	KCNAB1	Body	Island	chr3	156009008	-	cg12963611		NM_003471;NM_172159;NM_172159;NM_172160
260	cg25780675	0.1	0.833	2.39	5.75e-05	0.161	ARSB	3'UTR	OpenSea	chr5	78111820	+	cg25780675		NM_198709;NM_000046
257	cg23346146	-0.0324	0.967	1.72	5.77e-05	0.161			OpenSea	chr3	101818077	+	cg23346146
262	cg14426392	-0.114	0.747	1.71	5.82e-05	0.161	ATP1A1	ExonBnd	OpenSea	chr1	116933016	+	cg14426392		NM_001160233;NM_000701;NM_001160234;NM_001160233;NM_001160234;NM_000701
261	cg00713005	-0.099	0.804	1.69	5.83e-05	0.161			N_Shelf	chr1	32824095	+	cg00713005
263	cg00717364	-0.0424	0.939	1.72	5.88e-05	0.162			S_Shore	chr16	49499613	+	cg00717364
264	cg20118553	-0.0977	0.11	1.68	5.88e-05	0.162	STARD13	5'UTR	OpenSea	chr13	33779001	+	cg20118553		NM_052851;NM_001243474;NM_178006;NM_001243476
265	cg03217953	0.0556	0.0918	2.37	5.91e-05	0.162			OpenSea	chr20	52370216	+	cg03217953
266	cg07169357	0.0583	0.816	2.34	5.96e-05	0.162	MFSD6	Body	OpenSea	chr2	191327289	+	cg07169357		NM_017694
267	cg07968959	-0.0211	0.952	1.71	6e-05	0.163	SHANK2	Body	OpenSea	chr11	70320238	-	cg07968959		NR_110766;NM_133266;NM_012309
268	cg19230709	0.016	0.956	2.35	6.05e-05	0.164	UHRF1	Body	Island	chr19	4933046	+	cg19230709		NM_013282;NM_001048201
270	cg16990280	-0.085	0.809	1.65	6.17e-05	0.166	SLC35E2	5'UTR	N_Shelf	chr1	1674679	+	cg16990280		NM_182838
269	cg07902493	0.115	0.5	2.33	6.18e-05	0.166	TMEM181	Body	OpenSea	chr6	158973076	-	cg07902493		NM_020823
271	cg17612681	-0.033	0.947	1.65	6.25e-05	0.167			OpenSea	chr2	66298197	-	cg17612681
272	cg07128021	-0.108	0.479	1.63	6.29e-05	0.168	LOC283050	Body	N_Shelf	chr10	80824237	-	cg07128021	Unclassified_Cell_type_specific	NR_024431;NR_024429;NR_015429
273	cg02691866	0.0799	0.901	2.28	6.35e-05	0.169			OpenSea	chr15	37415461	+	cg02691866
274	cg04536296	0.0437	0.0709	2.3	6.42e-05	0.169	TNFSF11	TSS200	Island	chr13	43148282	-	cg04536296	Unclassified	NM_003701;NM_033012
275	cg17976229	0.0395	0.939	2.3	6.43e-05	0.169	TRIM34	5'UTR	OpenSea	chr11	5653336	-	cg17976229		NM_130389;NM_021616;NM_130390;NM_001003819;NM_001003827
276	cg09186973	0.078	0.523	2.25	6.51e-05	0.17			S_Shelf	chr19	56828882	+	cg09186973
277	cg14255586	-0.0489	0.75	1.59	6.51e-05	0.17			N_Shelf	chr3	12914268	-	cg14255586
283	cg25429204	-0.0271	0.958	1.57	6.57e-05	0.171	MEGF8	Body	S_Shore	chr19	42831908	+	cg25429204	Unclassified_Cell_type_specific	NM_001410
279	cg06970571	-0.0979	0.77	1.58	6.62e-05	0.171	LOR	TSS200	OpenSea	chr1	153232060	+	cg06970571		NM_000427
281	cg11308367	-0.0102	0.017	1.58	6.62e-05	0.171	MMP2	TSS1500	N_Shore	chr16	55512897	-	cg11308367		NM_001302510;NM_001302508;NM_004530
282	cg11436645	0.128	0.61	2.24	6.66e-05	0.171	HAPLN3	TSS1500	S_Shore	chr15	89439814	+	cg11436645		NM_178232;NM_001307952
278	cg05693450	0.0601	0.0824	2.28	6.67e-05	0.171	KCNU1	1stExon	OpenSea	chr8	36641924	+	cg05693450		NM_001031836;NM_001031836
280	cg06985721	0.0529	0.793	2.26	6.67e-05	0.171	BSND	1stExon	S_Shore	chr1	55464653	+	cg06985721		NM_057176;NM_057176
284	cg18807049	-0.0226	0.0317	1.58	6.7e-05	0.171	KCND3	TSS1500	Island	chr1	112532978	-	cg18807049		NM_172198;NM_004980
285	cg23328759	0.0726	0.895	2.22	6.8e-05	0.173			OpenSea	chr8	90272305	-	cg23328759
287	cg07856168	0.135	0.459	2.22	6.83e-05	0.173	DNMBP	Body	OpenSea	chr10	101698701	+	cg07856168		NM_015221;NR_024130
291	cg22955449	0.0613	0.133	2.23	6.85e-05	0.173	GSTO2	TSS200	N_Shore	chr10	106028519	-	cg22955449	Promoter_Associated	NM_183239
286	cg00490655	0.00918	0.0209	2.18	6.9e-05	0.173	FIGN	TSS1500	N_Shore	chr2	164592854	-	cg00490655		NM_018086
288	cg16822914	-0.139	0.767	1.56	6.9e-05	0.173	CTNNA1	TSS1500	OpenSea	chr5	138210632	-	cg16822914		NM_001290312;NM_015564;NM_015564;NM_001290307;NM_001903;NM_001290309;NM_001290310
289	cg17161020	0.0269	0.186	2.18	6.92e-05	0.173	RFXANK	TSS1500	N_Shore	chr19	19302807	+	cg17161020	Promoter_Associated	NM_001278728;NM_001278727;NM_134440;NM_003721;NM_001145784;NM_001145783;NR_027308;NR_027307;NM_005919
290	cg21964596	0.0136	0.965	2.2	6.94e-05	0.173	DPYSL5	Body	OpenSea	chr2	27147583	-	cg21964596		NM_020134
292	cg12863545	0.0528	0.116	2.19	6.97e-05	0.173	PIK3R5	TSS200	Island	chr17	8869136	+	cg12863545	Promoter_Associated	NM_001142633
293	cg00659527	-0.053	0.935	1.53	7.08e-05	0.174			N_Shelf	chr3	111390171	-	cg00659527
294	cg00945507	0.19	0.292	2.17	7.1e-05	0.174	SEC61G	TSS1500	S_Shore	chr7	54827677	+	cg00945507		NM_001012456;NM_014302
310	cg22115305	0.0485	0.942	2.17	7.11e-05	0.174			OpenSea	chr5	14004436	+	cg22115305
312	cg23978161	0.0311	0.175	2.16	7.16e-05	0.174	2011-09-01	5'UTR	Island	chr4	77870897	-	cg23978161	Promoter_Associated	NM_018243;NM_018243
296	cg05160678	0.00649	0.0167	2.16	7.23e-05	0.174	S1PR1	TSS1500	N_Shore	chr1	101701734	+	cg05160678	Unclassified	NM_001400
314	cg26292912	0.0939	0.791	2.15	7.23e-05	0.174	WNT16	Body	N_Shore	chr7	120967874	-	cg26292912		NM_016087;NM_057168
308	cg19125082	0.0147	0.949	2.15	7.24e-05	0.174	LOC101926892	TSS1500	OpenSea	chr8	71382682	-	cg19125082		NR_110653
304	cg14925241	-0.0234	0.945	1.49	7.25e-05	0.174			S_Shelf	chr18	77341349	+	cg14925241
297	cg07814555	-0.0547	0.916	1.54	7.27e-05	0.174	CCDC81	Body	OpenSea	chr11	86127683	+	cg07814555		NM_001156474;NM_021827
305	cg16097618	-0.0203	0.901	1.49	7.27e-05	0.174	HIP1	Body	N_Shore	chr7	75187413	-	cg16097618		NM_001243198;NM_005338
306	cg16504346	-0.0221	0.95	1.49	7.33e-05	0.174	KCNIP1	TSS1500	N_Shore	chr5	169929956	-	cg16504346		NM_001278340;NM_001034837;NM_001278339;NM_014592;NM_001034838
295	cg03346513	0.0259	0.079	2.13	7.34e-05	0.174			OpenSea	chr3	14416020	-	cg03346513
315	cg27304415	-0.0388	0.0572	1.47	7.34e-05	0.174			OpenSea	chr3	77064282	-	cg27304415
299	cg08900158	-0.0924	0.732	1.46	7.38e-05	0.174			N_Shore	chr12	132909921	+	cg08900158
302	cg14579314	-0.0255	0.93	1.47	7.43e-05	0.174			Island	chr3	99944324	+	cg14579314
311	cg22694480	0.0175	0.0695	2.13	7.46e-05	0.174	VIPR1	TSS200	Island	chr3	42544060	+	cg22694480	Promoter_Associated	NM_004624
298	cg08572745	-0.133	0.193	1.45	7.47e-05	0.174			OpenSea	chr5	89664894	-	cg08572745
301	cg13504918	-0.0504	0.899	1.51	7.5e-05	0.174			OpenSea	chr16	84845674	+	cg13504918
300	cg10522641	-0.142	0.708	1.46	7.51e-05	0.174			OpenSea	chr14	22890836	-	cg10522641
303	cg14643415	0.1	0.276	2.15	7.52e-05	0.174	WDR49	Body	OpenSea	chr3	167293056	+	cg14643415		NM_178824
307	cg18109777	0.0211	0.0352	2.13	7.53e-05	0.174	SCAND3	TSS200	S_Shore	chr6	28555213	+	cg18109777	Promoter_Associated	NM_052923
313	cg24828901	-0.0368	0.937	1.5	7.54e-05	0.174	MTUS2	3'UTR	S_Shore	chr13	30079062	+	cg24828901		NM_001033602;NM_015233
309	cg19333996	-0.154	0.862	1.43	7.55e-05	0.174	KIAA1549	3'UTR	OpenSea	chr7	138518178	+	cg19333996		NM_001164665;NM_020910
316	cg18424134	0.05	0.0724	2.12	7.59e-05	0.174			N_Shore	chr6	126068038	-	cg18424134	Unclassified_Cell_type_specific
322	cg22757019	0.0444	0.0773	2.13	7.67e-05	0.175			S_Shore	chr7	91808805	-	cg22757019	Unclassified
321	cg11422446	0.064	0.766	2.09	7.69e-05	0.175	ELMO1	5'UTR	OpenSea	chr7	37434016	+	cg11422446		NM_014800;NM_001206480
318	cg02945587	-0.02	0.974	1.44	7.74e-05	0.175	LIMK2	Body	OpenSea	chr22	31626626	+	cg02945587		NM_005569
320	cg11036999	-0.0413	0.94	1.46	7.74e-05	0.175	C1QTNF1	5'UTR	OpenSea	chr17	77038364	-	cg11036999	Unclassified	NM_198594;NM_030968;NM_198593
317	cg02707114	0.0843	0.864	2.09	7.75e-05	0.175			OpenSea	chr5	53620693	-	cg02707114
319	cg09286428	-0.124	0.52	1.42	7.77e-05	0.175			OpenSea	chr4	55339975	+	cg09286428
323	cg15286970	0.133	0.656	2.06	7.81e-05	0.175	CYP19A1	5'UTR	OpenSea	chr15	51591447	-	cg15286970		NM_000103;NM_031226
324	cg27330542	-0.0785	0.872	1.42	7.93e-05	0.177			OpenSea	chr7	25113292	+	cg27330542	Unclassified_Cell_type_specific
325	cg17517799	-0.0913	0.458	1.41	7.97e-05	0.178	THAP3	Body	S_Shelf	chr1	6688679	+	cg17517799		NM_138350
326	cg04448240	-0.0843	0.852	1.4	8e-05	0.178			OpenSea	chr11	28831268	+	cg04448240
327	cg17159698	-0.117	0.849	1.38	8.05e-05	0.179			Island	chr8	142842030	-	cg17159698
337	cg27455606	0.101	0.507	2.03	8.11e-05	0.179	SNORD115-6	TSS1500	OpenSea	chr15	25425326	+	cg27455606		NR_003298
333	cg14178822	-0.123	0.629	1.38	8.15e-05	0.179	SRSF10	Body	OpenSea	chr1	24302220	-	cg14178822		NM_001191005;NM_054016;NR_034035;NM_006625;NM_001191009;NM_001191007;NM_001300937;NM_001191006;NM_001300936
332	cg10299428	-0.072	0.884	1.38	8.16e-05	0.179			OpenSea	chr8	120063781	+	cg10299428
335	cg21607465	-0.0978	0.887	1.37	8.16e-05	0.179	AGA	Body	N_Shelf	chr4	178360804	-	cg21607465		NR_033655;NM_001171988;NM_000027
330	cg04780035	-0.0974	0.85	1.4	8.19e-05	0.179	PARD3	Body	OpenSea	chr10	35012614	-	cg04780035	Unclassified_Cell_type_specific	NM_001184786;NM_001184791;NM_019619;NM_001184789;NM_001184790;NM_001184788;NM_001184787;NM_001184785;NM_001184794;NM_001184793;NM_001184792
336	cg21910779	0.0984	0.744	2.02	8.21e-05	0.179	TSSC4	TSS1500	N_Shore	chr11	2420649	-	cg21910779	Promoter_Associated_Cell_type_specific	NM_001297658;NM_005706;NM_001297660;NM_001297661
334	cg19103565	-0.0426	0.929	1.4	8.24e-05	0.179			OpenSea	chr11	115743073	-	cg19103565
328	cg01370241	-0.105	0.65	1.36	8.27e-05	0.179	VWCE	Body	OpenSea	chr11	61049520	-	cg01370241		NM_152718
331	cg04999026	0.0686	0.929	2.04	8.29e-05	0.179	TBX1	Body	Island	chr22	19754815	-	cg04999026		NM_005992;NM_080647;NM_080646
329	cg04402351	-0.0996	0.842	1.35	8.3e-05	0.179			OpenSea	chr12	19206894	-	cg04402351
338	cg16702469	-0.196	0.69	1.33	8.39e-05	0.18	CCDC141	Body	OpenSea	chr2	179711076	+	cg16702469		NM_173648
339	cg20984748	0.0424	0.95	2.01	8.45e-05	0.18	CDH4	Body	S_Shelf	chr20	60351200	+	cg20984748		NM_001794;NM_001252338;NM_001252339
340	cg24693436	-0.129	0.748	1.36	8.46e-05	0.18	CARD11	5'UTR	OpenSea	chr7	3033636	+	cg24693436		NM_032415
341	cg17682992	0.0782	0.209	1.99	8.49e-05	0.18			OpenSea	chr16	49204333	-	cg17682992
342	cg12679261	-0.0347	0.95	1.36	8.53e-05	0.181	TRIP13	Body	S_Shelf	chr5	895511	-	cg12679261	Gene_Associated_Cell_type_specific	NM_004237;NM_001166260
345	cg23566335	0.0572	0.594	1.98	8.59e-05	0.181	ADAM18	Body	OpenSea	chr8	39442347	-	cg23566335		NM_014237
343	cg16000745	0.0624	0.274	1.99	8.61e-05	0.181	SMOC2	Body	OpenSea	chr6	168897134	+	cg16000745		NM_001166412;NM_022138
344	cg21509819	0.0193	0.0698	1.97	8.61e-05	0.181	GPR108	TSS1500	Island	chr19	6737662	+	cg21509819	Promoter_Associated	NM_020171;NM_001080452
346	cg04519021	0.03	0.117	1.97	8.64e-05	0.181	FAM118A	Body	OpenSea	chr22	45730855	+	cg04519021		NM_017911;NM_001104595
347	cg11377642	-0.13	0.559	1.3	8.68e-05	0.181	KIF26B	Body	OpenSea	chr1	245534889	-	cg11377642		NM_018012
348	cg17168836	-0.116	0.633	1.3	8.71e-05	0.181	GNG12	5'UTR	OpenSea	chr1	68256161	-	cg17168836		NM_018841
349	cg05067926	0.0215	0.975	1.94	8.84e-05	0.184	GLB1L2	Body	Island	chr11	134231915	-	cg05067926	Unclassified_Cell_type_specific	NM_138342
350	cg24256191	-0.179	0.512	1.28	8.89e-05	0.184			OpenSea	chr1	81978221	+	cg24256191
353	cg18775804	-0.0981	0.749	1.29	8.95e-05	0.184			OpenSea	chr14	32475968	+	cg18775804
351	cg03786622	-0.0259	0.0497	1.35	8.96e-05	0.184	ZC2HC1B	Body	OpenSea	chr6	144205392	-	cg03786622		NM_001013623
352	cg11132956	0.0528	0.637	1.95	8.98e-05	0.184	ELFN1	5'UTR	OpenSea	chr7	1771934	+	cg11132956		NM_001128636
354	cg15044867	-0.0575	0.927	1.3	9.01e-05	0.185	STAG1	Body	OpenSea	chr3	136104335	+	cg15044867		NM_005862
355	cg16965794	0.183	0.327	1.91	9.13e-05	0.186	TRPM1	5'UTR	OpenSea	chr15	31372742	+	cg16965794	Unclassified_Cell_type_specific	NM_002420
356	cg16980854	-0.0287	0.968	1.28	9.16e-05	0.187	MTCL1	Body	OpenSea	chr18	8733004	-	cg16980854		NM_015210
367	cg13506600	0.0895	0.113	1.89	9.34e-05	0.187	ABO	Body	Island	chr9	136150361	+	cg13506600		NM_020469
368	cg13923646	-0.084	0.837	1.25	9.37e-05	0.187			OpenSea	chr1	175005619	+	cg13923646
374	cg20805334	-0.0889	0.814	1.23	9.4e-05	0.187	PRSS35	Body	OpenSea	chr6	84233970	+	cg20805334		NM_153362;NM_001170423
358	cg02888867	0.0119	0.0428	1.89	9.41e-05	0.187	TRPM7	Body	Island	chr15	50978624	-	cg02888867	Promoter_Associated	NM_017672
373	cg16934339	-0.0226	0.959	1.27	9.41e-05	0.187	UBR5	TSS1500	S_Shore	chr8	103426064	-	cg16934339		NM_001282873;NM_015902
366	cg11155035	-0.0753	0.735	1.22	9.46e-05	0.187	ASAP1	5'UTR	OpenSea	chr8	131388450	-	cg11155035		NM_001247996;NM_018482
369	cg14054279	-0.105	0.364	1.21	9.49e-05	0.187			OpenSea	chr3	185676640	-	cg14054279
372	cg16400238	-0.0638	0.899	1.23	9.5e-05	0.187	PHF12	Body	OpenSea	chr17	27237364	-	cg16400238		NM_001033561
361	cg06530365	0.0666	0.243	1.87	9.53e-05	0.187	GPHA2	TSS200	OpenSea	chr11	64703469	+	cg06530365		NM_130769
370	cg14612428	0.0356	0.0765	1.86	9.54e-05	0.187	GNAL	5'UTR	Island	chr18	11751566	-	cg14612428		NM_001142339;NM_002071;NM_001142339;NM_002071;NM_182978
360	cg05200715	0.111	0.286	1.87	9.58e-05	0.187	KCNC2	TSS1500	S_Shore	chr12	75603748	+	cg05200715	Unclassified_Cell_type_specific	NM_153748;NM_139136;NM_139137
362	cg06662275	-0.118	0.788	1.19	9.6e-05	0.187	MCU	Body	OpenSea	chr10	74480939	-	cg06662275		NR_073062;NM_138357;NM_001270679;NM_001270680
365	cg10140613	-0.0406	0.742	1.21	9.61e-05	0.187	IL12RB1	TSS1500	OpenSea	chr19	18198611	+	cg10140613		NM_153701;NM_005535
375	cg22945556	-0.0593	0.872	1.21	9.62e-05	0.187	FAM83E	Body	Island	chr19	49106883	-	cg22945556		NM_017708
363	cg07927219	0.114	0.583	1.88	9.64e-05	0.187			S_Shelf	chr1	32183342	-	cg07927219
371	cg14790552	-0.0668	0.661	1.21	9.65e-05	0.187	DDR1	Body	OpenSea	chr6	30866999	-	cg14790552		NM_013993;NM_001954;NM_013994
359	cg04349455	-0.106	0.735	1.24	9.68e-05	0.187	PARK2	Body	OpenSea	chr6	161971555	-	cg04349455		NM_013988;NM_013987;NM_004562
377	cg25217278	-0.117	0.795	1.2	9.7e-05	0.187			OpenSea	chr9	109040614	+	cg25217278
357	cg00126889	0.0521	0.929	1.87	9.72e-05	0.187			OpenSea	chr8	42103037	+	cg00126889
364	cg09458237	0.104	0.66	1.84	9.72e-05	0.187	HSPA12B	TSS1500	N_Shore	chr20	3712191	+	cg09458237		NM_052970
376	cg23420956	-0.0833	0.681	1.18	9.72e-05	0.187			OpenSea	chr10	11837416	-	cg23420956
378	cg02134977	-0.0562	0.907	1.2	9.77e-05	0.187			OpenSea	chr3	183182901	-	cg02134977
379	cg09293604	0.0659	0.927	1.83	9.8e-05	0.187	SCN3A	Body	OpenSea	chr2	165950843	-	cg09293604		NM_001081677;NM_001081676;NM_006922
380	cg14258680	0.0508	0.783	1.86	9.9e-05	0.188	ERICH1-AS1	Body	S_Shelf	chr8	751945	-	cg14258680		NR_073397
382	cg19849323	-0.0238	0.941	1.18	9.91e-05	0.188			OpenSea	chr3	72286803	-	cg19849323
381	cg14264747	-0.0846	0.752	1.17	9.92e-05	0.188			S_Shelf	chr3	133383753	+	cg14264747
383	cg04839991	0.171	0.653	1.84	0.000101	0.189			OpenSea	chr2	237880790	-	cg04839991
384	cg11781091	0.122	0.283	1.82	0.000101	0.189	IDH3B	TSS1500	S_Shore	chr20	2645434	-	cg11781091		NM_001258384;NM_006899;NM_174855
385	cg18819399	-0.0589	0.896	1.18	0.000101	0.189	PLOD1	Body	OpenSea	chr1	12031440	-	cg18819399		NM_000302
386	cg24393399	0.0968	0.374	1.84	0.000101	0.189			OpenSea	chr3	50588775	-	cg24393399	Unclassified_Cell_type_specific
387	cg24480735	0.0926	0.484	1.85	0.000101	0.19	MIR521-2	TSS1500	OpenSea	chr19	54219381	+	cg24480735		NR_030203
388	cg18247339	0.0161	0.141	1.8	0.000102	0.19	CFL2	Body	Island	chr14	35183597	-	cg18247339	Promoter_Associated	NM_138638;NR_028130;NM_021914;NR_028132;NR_028131
389	cg26642904	-0.0622	0.92	1.14	0.000102	0.191	LRPPRC	Body	OpenSea	chr2	44175698	+	cg26642904		NM_133259
390	cg20680265	0.0393	0.939	1.8	0.000103	0.191	AUTS2	Body	OpenSea	chr7	70194602	+	cg20680265		NM_015570;NM_001127231
391	cg26910675	-0.109	0.83	1.2	0.000103	0.191			OpenSea	chr1	198120958	+	cg26910675
392	cg11262154	0.029	0.962	1.78	0.000104	0.192	C12orf4	Body	N_Shelf	chr12	4644363	+	cg11262154		NM_001304811;NM_020374
393	cg14914552	0.073	0.174	1.8	0.000104	0.192	PTDSS1	Body	OpenSea	chr8	97340188	-	cg14914552	Gene_Associated	NM_014754
394	cg07635735	-0.111	0.805	1.11	0.000105	0.192			S_Shelf	chr2	242629078	-	cg07635735
395	cg18905132	0.125	0.514	1.77	0.000105	0.192			OpenSea	chr13	81838754	+	cg18905132
396	cg15636627	-0.0955	0.879	1.12	0.000106	0.194	RBM26	Body	OpenSea	chr13	79956410	+	cg15636627		NM_022118;NM_001286632;NM_001286631
397	cg08655181	-0.133	0.479	1.1	0.000106	0.194			N_Shore	chr4	1569231	+	cg08655181
398	cg00513039	-0.0466	0.952	1.11	0.000108	0.196	OPA1-AS1	Body	OpenSea	chr3	193340620	+	cg00513039		NR_046634;NM_130831;NM_130837;NM_130836;NM_130835;NM_130834;NM_130833;NM_130832;NM_015560
399	cg05104574	0.0918	0.492	1.75	0.000108	0.196			OpenSea	chr8	123629859	+	cg05104574
400	cg06359253	-0.0922	0.879	1.11	0.000109	0.197	DGCR2	Body	OpenSea	chr22	19048235	+	cg06359253		NR_033674;NM_001184781;NM_001173534;NM_001173533;NM_005137
401	cg13082535	0.0215	0.0963	1.72	0.000109	0.197			S_Shore	chr6	28864756	+	cg13082535	Promoter_Associated
404	cg05697616	-0.0196	0.0289	1.07	0.00011	0.197	PRDM6	Body	OpenSea	chr5	122510649	-	cg05697616		NM_001136239
408	cg20165655	-0.00765	0.0262	1.06	0.00011	0.197	FAM89B	TSS200	N_Shore	chr11	65339703	+	cg20165655	Promoter_Associated	NM_152832;NM_001098785;NM_001098784
402	cg03787200	-0.145	0.449	1.07	0.000111	0.197			OpenSea	chr19	57849612	+	cg03787200
403	cg04154812	0.0187	0.0517	1.73	0.000111	0.197	CALCOCO2	TSS200	N_Shore	chr17	46908209	+	cg04154812	Promoter_Associated	NM_005831
405	cg14563989	-0.135	0.562	1.05	0.000111	0.197			OpenSea	chr15	96241842	+	cg14563989
406	cg15286651	-0.167	0.707	1.06	0.000111	0.197	PPP1CC	Body	OpenSea	chr12	111163080	-	cg15286651		NM_001244974;NM_002710
407	cg16889659	-0.0226	0.92	1.07	0.000111	0.197	SMAD6	Body	OpenSea	chr15	67043450	+	cg16889659		NM_001142861;NR_027654;NM_005585
410	cg16404551	-0.0446	0.955	1.11	0.000111	0.197	EIF3L	Body	OpenSea	chr22	38273293	-	cg16404551		NM_016091;NM_001242923
409	cg08001146	-0.0161	0.974	1.13	0.000112	0.197	MERTK	Body	OpenSea	chr2	112758690	+	cg08001146		NM_006343
415	cg18188453	-0.0499	0.921	1.07	0.000112	0.198	C5	Body	OpenSea	chr9	123743355	-	cg18188453		NM_001735
411	cg00630028	-0.127	0.778	1.05	0.000113	0.198			OpenSea	chr6	118665431	+	cg00630028
412	cg02246801	-0.0919	0.177	1.06	0.000113	0.198			OpenSea	chr1	78906455	-	cg02246801
413	cg03960804	-0.0945	0.873	1.06	0.000113	0.198			N_Shelf	chr1	15570129	+	cg03960804	NonGene_Associated_Cell_type_specific
414	cg06414921	0.0391	0.0659	1.73	0.000113	0.198			Island	chr6	31276504	+	cg06414921	Promoter_Associated
416	cg20930706	-0.113	0.683	1.03	0.000113	0.198	LOH12CR1	Body	OpenSea	chr12	12595583	+	cg20930706	Unclassified_Cell_type_specific	NM_001300742;NM_058169
417	cg23036171	-0.122	0.565	1.03	0.000114	0.198	DIO1	TSS1500	S_Shelf	chr1	54359138	-	cg23036171		NM_213593;NM_000792;NM_001039716;NM_001039715
419	cg20882291	0.0161	0.0306	1.67	0.000115	0.199	SDC2	5'UTR	Island	chr8	97506160	-	cg20882291		NM_002998;NM_002998
418	cg12122233	-0.114	0.862	1	0.000116	0.199	RPUSD4	Body	N_Shore	chr11	126080072	-	cg12122233		NM_032795;NM_001144827
420	cg27064684	-0.138	0.784	1.01	0.000116	0.199	LINC01581	Body	OpenSea	chr15	94614694	+	cg27064684		NR_120320
422	cg08640046	0.133	0.414	1.65	0.000116	0.2			S_Shore	chr2	237088661	+	cg08640046
421	cg06453421	-0.104	0.838	1.01	0.000117	0.2			OpenSea	chr10	30832152	+	cg06453421
423	cg13750441	0.0149	0.0296	1.67	0.000117	0.2	PXK	TSS1500	N_Shore	chr3	58318267	+	cg13750441	Promoter_Associated	NM_017771
426	cg24109202	0.0313	0.161	1.66	0.000117	0.2	SLC25A40	TSS200	Island	chr7	87505681	-	cg24109202	NonGene_Associated	NM_018843;NM_006716;NM_006716
424	cg16410144	0.0123	0.0172	1.65	0.000118	0.2			S_Shelf	chr22	46461366	-	cg16410144
425	cg17050525	-0.0548	0.929	1.02	0.000118	0.2	KCNIP1	Body	OpenSea	chr5	169907404	-	cg17050525		NM_001034838
427	cg11793269	0.0432	0.0583	1.68	0.000118	0.2	C5orf38	1stExon	Island	chr5	2752545	+	cg11793269		NM_178569;NM_033267;NM_001134222
431	cg08451458	-0.11	0.694	0.996	0.000119	0.201			OpenSea	chr7	75453706	+	cg08451458
428	cg02346105	-0.0739	0.898	0.979	0.00012	0.201			OpenSea	chr4	54824761	-	cg02346105
429	cg03178489	0.0975	0.643	1.62	0.00012	0.201	OR9G4	1stExon	OpenSea	chr11	56511248	+	cg03178489		NM_001005284
430	cg05396731	0.0696	0.111	1.64	0.00012	0.201	HYI	TSS1500	S_Shore	chr1	43920161	-	cg05396731	Promoter_Associated	NM_031207
432	cg14125530	-0.11	0.834	0.978	0.00012	0.201			OpenSea	chr12	70329240	+	cg14125530
434	cg21267628	-0.119	0.221	0.994	0.00012	0.201			OpenSea	chr3	32979011	-	cg21267628
433	cg19642433	-0.0534	0.929	0.997	0.000121	0.201	C12orf56	Body	N_Shore	chr12	64783703	-	cg19642433	Unclassified_Cell_type_specific	NM_001170633;NM_001099676
435	cg23787937	0.164	0.534	1.62	0.000121	0.201			S_Shore	chr12	29303160	-	cg23787937
436	cg09630701	-0.0342	0.924	0.991	0.000122	0.202			OpenSea	chr12	46669212	-	cg09630701
437	cg18761756	0.0814	0.782	1.6	0.000122	0.202	DLGAP1	Body	S_Shelf	chr18	3732002	-	cg18761756		NM_001003809;NM_004746
438	cg07925867	-0.0426	0.869	1	0.000123	0.203	CDH16	TSS1500	N_Shelf	chr16	66953432	-	cg07925867		NM_004062
439	cg09402367	0.0148	0.0409	1.62	0.000124	0.204			Island	chr16	1153273	-	cg09402367
440	cg20294984	0.0853	0.238	1.6	0.000124	0.204	SLC2A1	Body	OpenSea	chr1	43412752	+	cg20294984		NM_006516
441	cg13630562	-0.0353	0.902	0.967	0.000125	0.205			S_Shelf	chr9	131967784	-	cg13630562
442	cg14415041	0.0763	0.911	1.58	0.000126	0.207	PCDH9	Body	OpenSea	chr13	66916493	-	cg14415041		NM_020403;NM_203487
444	cg11253083	-0.107	0.617	0.929	0.000127	0.207			OpenSea	chr19	12363091	+	cg11253083
445	cg20447485	0.116	0.824	1.59	0.000127	0.207	KIF3A	Body	OpenSea	chr5	132040051	+	cg20447485		NM_007054;NM_001300791;NM_001300792
446	cg20823026	0.0605	0.903	1.58	0.000127	0.207			OpenSea	chr2	366113	+	cg20823026
443	cg10306450	-0.0594	0.261	0.937	0.000128	0.207	GLS2	TSS1500	Island	chr12	56882479	+	cg10306450	Unclassified	NM_013267
447	cg27352622	-0.102	0.511	0.941	0.000128	0.207	ITK	Body	OpenSea	chr5	156646570	-	cg27352622		NM_005546
448	cg09086615	-0.0796	0.909	0.901	0.000128	0.207			OpenSea	chr4	127966639	+	cg09086615
449	cg21275932	-0.0247	0.883	0.952	0.000128	0.207			S_Shore	chr21	46410877	+	cg21275932
450	cg13038886	0.0379	0.0729	1.58	0.000129	0.207			OpenSea	chr14	88271428	-	cg13038886
451	cg13752562	0.0756	0.112	1.54	0.000129	0.208			OpenSea	chr9	26668086	+	cg13752562
453	cg06419345	0.0709	0.631	1.55	0.00013	0.208	NPAP1	1stExon	S_Shelf	chr15	24924269	-	cg06419345		NM_018958
454	cg18169800	0.0382	0.935	1.54	0.00013	0.208			OpenSea	chr12	94916291	+	cg18169800
452	cg05627053	0.0842	0.842	1.55	0.000131	0.208	LOC102724890	TSS200	OpenSea	chr14	27278469	+	cg05627053		NR_110557;NR_110556;NR_110033
455	cg03989749	-0.106	0.513	0.893	0.000131	0.209			OpenSea	chr5	3386653	-	cg03989749
456	cg19878138	-0.0965	0.516	0.944	0.000131	0.209			OpenSea	chr7	34395901	+	cg19878138
457	cg02201489	-0.106	0.88	0.887	0.000132	0.21			OpenSea	chr12	4696656	-	cg02201489
458	cg05573412	-0.0998	0.631	0.905	0.000133	0.21	PRDM16	Body	N_Shore	chr1	3238152	+	cg05573412		NM_022114;NM_199454
459	cg07985898	-0.0595	0.87	0.875	0.000133	0.21	NEDD4L	Body	OpenSea	chr18	55758855	-	cg07985898		NM_015277;NM_001243960;NM_001144967;NM_001144964
460	cg27570304	0.129	0.548	1.53	0.000133	0.21			OpenSea	chr22	50072468	+	cg27570304
461	cg12128871	0.0158	0.0224	1.53	0.000134	0.21	EGFLAM	TSS200	OpenSea	chr5	38445527	-	cg12128871		NM_182801;NM_152403;NM_001205301;NM_182798
462	cg17723475	-0.141	0.595	0.854	0.000134	0.21	GBE1	Body	OpenSea	chr3	81777381	-	cg17723475		NM_000158
463	cg21357088	-0.0945	0.805	0.878	0.000134	0.21			OpenSea	chr10	133357329	-	cg21357088
464	cg03028769	0.0893	0.817	1.5	0.000136	0.211	CDH23	Body	OpenSea	chr10	73421791	+	cg03028769		NM_022124
465	cg03661949	-0.14	0.494	0.85	0.000136	0.211	ARHGEF28	Body	OpenSea	chr5	73082450	-	cg03661949		NM_001080479;NM_001177693
466	cg14096938	0.0185	0.075	1.48	0.000136	0.211	FAM188B	Body	OpenSea	chr7	30885499	+	cg14096938		NM_032222
467	cg19635928	-0.0743	0.845	0.861	0.000136	0.211			N_Shore	chr12	14920891	-	cg19635928
468	cg06394460	-0.162	0.525	0.827	0.000138	0.213	LNX2	Body	OpenSea	chr13	28130393	-	cg06394460	Gene_Associated_Cell_type_specific	NM_153371
471	cg11701022	-0.152	0.298	0.823	0.000138	0.213	IGF2AS	Body	Island	chr11	2162478	+	cg11701022		NR_028044;NR_003512;NM_001007139;NR_028043;NM_001127598
469	cg06933808	-0.0474	0.865	0.894	0.000139	0.213	KRI1	Body	N_Shelf	chr19	10672381	+	cg06933808		NM_023008
470	cg08586568	-0.126	0.301	0.829	0.000139	0.213	NEK1	Body	OpenSea	chr4	170326155	-	cg08586568		NM_012224;NM_001199400;NM_001199398;NM_001199397;NM_001199399
472	cg21225049	-0.107	0.531	0.848	0.000139	0.213	LOC102723828	ExonBnd	OpenSea	chr4	32147668	-	cg21225049		NR_125936;NR_125936
473	cg26933234	-0.0682	0.802	0.855	0.000139	0.213	ASAP1	Body	OpenSea	chr8	131261086	-	cg26933234	Unclassified	NM_001247996;NM_018482
474	cg08191886	-0.0963	0.502	0.819	0.00014	0.213			OpenSea	chr6	145469749	-	cg08191886
475	cg15144058	-0.113	0.596	0.813	0.00014	0.213			OpenSea	chr4	59431411	-	cg15144058
476	cg18407864	0.0859	0.276	1.46	0.00014	0.213	PTK2B	Body	OpenSea	chr8	27269155	-	cg18407864		NM_173176;NM_173175;NM_173174;NM_004103
477	cg01480256	0.0861	0.892	1.47	0.000141	0.213			OpenSea	chr6	101528491	-	cg01480256
478	cg02363934	0.0687	0.127	1.49	0.000141	0.213	PKMYT1	TSS1500	Island	chr16	3030953	+	cg02363934	Promoter_Associated	NM_182687;NM_004203
479	cg12399224	-0.0634	0.868	0.833	0.000141	0.213	ZBTB46	Body	Island	chr20	62383456	+	cg12399224		NM_025224
480	cg19425477	-0.0314	0.938	0.821	0.000141	0.213	LINGO1	Body	Island	chr15	77907684	-	cg19425477		NM_001301192;NM_001301191;NM_001301189;NM_001301200;NM_001301187;NM_001301186;NM_001301199;NM_001301198;NM_001301197;NM_001301195;NM_001301194;NM_032808
481	cg13654337	-0.121	0.608	0.812	0.000142	0.214	ACAN	5'UTR	OpenSea	chr15	89378000	+	cg13654337	Unclassified	NM_013227;NM_001135
482	cg17966609	0.05	0.0552	1.45	0.000142	0.214			OpenSea	chr5	172034377	-	cg17966609
483	cg23273947	0.0322	0.899	1.48	0.000143	0.214			OpenSea	chr15	68267131	-	cg23273947
484	cg22254580	-0.103	0.817	0.814	0.000144	0.216	GOLGA3	3'UTR	N_Shelf	chr12	133346264	-	cg22254580	Gene_Associated_Cell_type_specific	NM_005895
485	cg27642554	0.132	0.48	1.43	0.000145	0.216	GRM1	3'UTR	Island	chr6	146755622	-	cg27642554		NM_001114329;NM_000838
486	cg15494122	-0.106	0.684	0.773	0.000145	0.216	AICDA	Body	Island	chr12	8758078	+	cg15494122		NM_020661
487	cg06108056	0.0823	0.429	1.47	0.000146	0.217	GRID1	Body	OpenSea	chr10	87647622	-	cg06108056		NM_017551
488	cg16898283	0.13	0.445	1.45	0.000146	0.217	SBSPON	Body	OpenSea	chr8	73999547	-	cg16898283		NM_153225
489	cg08774009	-0.168	0.663	0.776	0.000147	0.218			Island	chr8	49309094	+	cg08774009
490	cg09903579	-0.122	0.834	0.76	0.000147	0.218	GSS	5'UTR	N_Shelf	chr20	33539956	+	cg09903579		NM_000178
491	cg25308738	-0.115	0.708	0.784	0.000148	0.218	ARNT	Body	N_Shelf	chr1	150846117	-	cg25308738		NM_178427;NM_001668;NM_178426
493	cg17287998	0.014	0.973	1.44	0.000148	0.218	PDE4D	5'UTR	OpenSea	chr5	59711350	-	cg17287998		NM_001165899
492	cg00195796	0.1	0.278	1.41	0.000149	0.218	SOX2OT	Body	N_Shore	chr3	181444131	-	cg00195796		NR_004053
494	cg13534901	-0.152	0.195	0.759	0.00015	0.22	AHR	Body	S_Shore	chr7	17339481	-	cg13534901	Promoter_Associated	NM_001621
495	cg13472610	-0.0417	0.949	0.75	0.00015	0.22			N_Shelf	chr21	40174791	+	cg13472610
496	cg17484671	0.112	0.163	1.38	0.000152	0.221			Island	chr1	31158158	-	cg17484671	Unclassified_Cell_type_specific
497	cg21185320	0.0136	0.0467	1.41	0.000152	0.221	ZBTB5	TSS1500	S_Shore	chr9	37466646	-	cg21185320		NM_014872
498	cg04939537	0.0447	0.0931	1.37	0.000153	0.222			OpenSea	chr6	14910925	+	cg04939537	Unclassified
499	cg08551036	-0.0462	0.902	0.77	0.000153	0.222	ACSF3	Body	S_Shore	chr16	89219820	+	cg08551036	Unclassified_Cell_type_specific	NM_174917;NR_023316;NM_001127214
500	cg13278637	-0.114	0.628	0.736	0.000153	0.222			OpenSea	chr2	203439561	-	cg13278637

## Sheet: Tab 8
Supplementary Table 8: List of HOMA2-IR associated dmCpGs after adjustment for grip strength
Rank	row.names	logFC	AveExpr	B	P value	FDR	ucsc_refgene_name	ucsc_refgene_group	relation_to_island	chr	pos	strand	name	regulatory_feature_group	ucsc_refgene_accession
1	cg00623421	-0.181	0.491	13.4	1.14e-10	8.27e-05			OpenSea	chr10	29228186	-	cg00623421	Unclassified_Cell_type_specific
2	cg08944484	-0.093	0.914	9.89	7.78e-09	0.00244	SCCPDH	3'UTR	OpenSea	chr1	246931160	+	cg08944484		NM_016002
5	cg20625334	-0.035	0.958	9.58	1.12e-08	0.00244	STAM2	Body	OpenSea	chr2	152991620	-	cg20625334	Unclassified_Cell_type_specific	NM_005843
3	cg10703001	-0.122	0.852	9.28	1.62e-08	0.00244			OpenSea	chr6	17011918	-	cg10703001
4	cg19423170	-0.105	0.904	9.22	1.68e-08	0.00244	APP	Body	OpenSea	chr21	27472122	+	cg19423170		NM_001136131;NM_001136016;NM_001204302;NM_001136129;NM_001136130;NM_000484;NM_001204303;NM_001204301;NM_201414;NM_201413
6	cg01351409	0.169	0.564	8.62	8.92e-08	0.0108			OpenSea	chr7	96583194	+	cg01351409
7	cg21781422	-0.119	0.809	7.28	1.47e-07	0.0153	RNF8	3'UTR	OpenSea	chr6	37358794	-	cg21781422		NM_003958;NM_183078
9	cg10416784	-0.0513	0.0925	6.63	3.03e-07	0.025			OpenSea	chr2	58797233	-	cg10416784
8	cg02691866	0.0772	0.903	7.45	3.11e-07	0.025			OpenSea	chr15	37415461	+	cg02691866
10	cg04267098	-0.128	0.783	6.48	3.55e-07	0.0257	PLAG1	3'UTR	OpenSea	chr8	57075662	-	cg04267098		NM_001114635;NM_001114634;NM_002655
11	cg15926784	-0.0674	0.906	6.2	4.93e-07	0.03	SEMA4G	1stExon	S_Shelf	chr10	102732746	+	cg15926784		NM_017893;NM_001203244
12	cg22189436	-0.107	0.894	6.2	4.96e-07	0.03	PIK3CB	TSS200	OpenSea	chr3	138426576	-	cg22189436		NM_001256045;NM_006219
13	cg17612681	-0.0395	0.947	5.94	6.4e-07	0.0357			OpenSea	chr2	66298197	-	cg17612681
14	cg02219409	0.186	0.753	6.47	8.41e-07	0.0436			OpenSea	chr20	58530235	+	cg02219409
15	cg21859290	-0.0921	0.546	5.59	9.29e-07	0.0449	CDK2AP2	3'UTR	N_Shore	chr11	67274402	-	cg21859290		NM_005851
33	cg14417798	0.0368	0.0704	6.02	1.41e-06	0.0546	MAP3K7CL	1stExon	OpenSea	chr21	30464877	-	cg14417798		NM_001286619;NM_001286622;NM_001286618;NM_001286617;NM_001286623;NM_001286619;NM_001286634;NM_020152
35	cg16230706	0.0545	0.116	6	1.43e-06	0.0546			OpenSea	chr1	221489255	-	cg16230706
23	cg07245542	-0.0888	0.889	5.16	1.45e-06	0.0546			OpenSea	chr16	19341983	-	cg07245542
32	cg13451048	0.111	0.314	5.84	1.7e-06	0.0546	ERI3	Body	N_Shore	chr1	44820073	-	cg13451048		NM_024066
40	cg21388167	-0.112	0.535	5.02	1.71e-06	0.0546			OpenSea	chr11	62722074	+	cg21388167
31	cg13357714	-0.106	0.765	4.98	1.79e-06	0.0546	SGCD	Body	OpenSea	chr5	155807613	+	cg13357714		NM_001128209;NM_172244;NM_000337
21	cg05550692	-0.0123	0.0245	4.96	1.81e-06	0.0546	MED9	TSS200	Island	chr17	17380217	+	cg05550692	Promoter_Associated	NM_018019
38	cg20815084	-0.0116	0.0185	4.91	1.91e-06	0.0546	BAT4	TSS1500	Island	chr6	31633626	+	cg20815084	Promoter_Associated	NM_033177;NM_001320
16	cg00295426	-0.0557	0.913	4.91	1.94e-06	0.0546	MAD1L1	Body	OpenSea	chr7	2208606	+	cg00295426		NM_003550;NM_001013837;NM_001013836
28	cg11040884	-0.122	0.793	4.86	1.96e-06	0.0546	PDLIM3	TSS1500	S_Shore	chr4	186458094	-	cg11040884		NM_014476;NM_001114107;NM_001257963;NM_001257962;NR_047562
36	cg18584042	-0.159	0.413	4.81	2.1e-06	0.0546	MIR7853	Body	OpenSea	chr2	134191566	-	cg18584042		NR_107007;NM_207363;NM_207481
29	cg11409040	-0.0274	0.906	4.69	2.38e-06	0.0546			OpenSea	chr14	77355428	-	cg11409040
19	cg04108066	-0.0922	0.898	4.68	2.4e-06	0.0546			OpenSea	chr3	145678627	-	cg04108066
25	cg08148660	0.062	0.097	5.46	2.56e-06	0.0546	MIR548H4	Body	N_Shore	chr15	69323934	-	cg08148660	Unclassified	NR_031680;NM_024505
22	cg06623778	-0.139	0.377	4.61	2.57e-06	0.0546			S_Shelf	chr1	848409	-	cg06623778
20	cg05183145	-0.117	0.842	4.6	2.6e-06	0.0546	C2CD2L	Body	S_Shelf	chr11	118982262	-	cg05183145		NM_001290474;NM_014807
43	cg26180255	0.122	0.222	5.4	2.61e-06	0.0546	CELSR1	Body	N_Shelf	chr22	46856996	+	cg26180255		NM_014246
41	cg21554704	0.0276	0.956	5.42	2.62e-06	0.0546			OpenSea	chr2	225282008	-	cg21554704
42	cg22007860	-0.144	0.835	4.58	2.72e-06	0.0546			OpenSea	chr3	69640382	-	cg22007860
26	cg08379995	0.107	0.553	5.37	2.8e-06	0.0546	RBM19	Body	OpenSea	chr12	114380925	-	cg08379995		NM_016196;NM_001146698;NM_001146699
39	cg20818795	0.137	0.701	5.27	3.01e-06	0.0546			S_Shelf	chr14	20906149	+	cg20818795
30	cg11968792	0.122	0.478	5.27	3.02e-06	0.0546			OpenSea	chr8	877456	-	cg11968792
18	cg02108897	-0.101	0.377	4.46	3.05e-06	0.0546			OpenSea	chr2	149335628	+	cg02108897
24	cg07635735	-0.121	0.802	4.44	3.07e-06	0.0546			S_Shelf	chr2	242629078	-	cg07635735
37	cg19675628	0.113	0.144	5.23	3.1e-06	0.0546	TCEB3-AS1	Body	OpenSea	chr1	24098967	-	cg19675628	Unclassified	NR_038280
34	cg14947787	0.0475	0.893	5.25	3.2e-06	0.0546	GPX2	3'UTR	OpenSea	chr14	65405931	+	cg14947787		NM_002083
27	cg08640046	0.151	0.412	5.2	3.21e-06	0.0546			S_Shore	chr2	237088661	+	cg08640046
17	cg01612330	-0.155	0.565	4.4	3.24e-06	0.0546	LPCAT2	Body	OpenSea	chr16	55560652	+	cg01612330		NM_017839
44	cg20168645	-0.0488	0.93	4.34	3.47e-06	0.0572			OpenSea	chr13	115041374	-	cg20168645
46	cg06593906	0.0668	0.922	5.17	3.61e-06	0.0572	COG5	Body	OpenSea	chr7	107026925	+	cg06593906		NM_006348;NM_001161520;NM_181733
45	cg03372905	0.138	0.344	5.14	3.63e-06	0.0572	NEU4	Body	N_Shore	chr2	242752746	+	cg03372905		NM_080741;NM_001167601;NM_001167602;NM_001167599;NM_001167600
47	cg16534579	-0.0662	0.931	4.28	3.76e-06	0.058	PARK2	Body	N_Shelf	chr6	162064339	-	cg16534579		NM_004562;NM_013987;NM_013988
48	cg06892714	0.0948	0.14	5	3.93e-06	0.0594	LINC00461	TSS1500	S_Shore	chr5	87981923	-	cg06892714		NR_015436
50	cg19642433	-0.0573	0.928	4.21	4.07e-06	0.0602	C12orf56	Body	N_Shore	chr12	64783703	-	cg19642433	Unclassified_Cell_type_specific	NM_001170633;NM_001099676
49	cg13276536	0.106	0.351	4.94	4.15e-06	0.0602	CCSER1	5'UTR	OpenSea	chr4	91096255	+	cg13276536		NM_001145065
51	cg18292904	-0.0248	0.875	4.11	4.36e-06	0.062	MST1R	Body	N_Shore	chr3	49939703	+	cg18292904		NM_002447
52	cg12707710	0.161	0.8	4.9	4.56e-06	0.0634	KIAA1211	5'UTR	OpenSea	chr4	57137351	+	cg12707710		NM_020722
53	cg23681581	0.0162	0.0291	4.94	4.64e-06	0.0634			N_Shore	chr12	119417806	-	cg23681581	Unclassified
54	cg06726818	-0.111	0.912	3.99	5.04e-06	0.0677	TULP3	Body	OpenSea	chr12	3036898	-	cg06726818		NM_003324;NM_001160408
55	cg10241812	-0.175	0.763	3.96	5.16e-06	0.068	DNAH6	Body	OpenSea	chr2	84851674	+	cg10241812		NM_001370
56	cg15564226	-0.0754	0.833	3.91	5.45e-06	0.0705	MAPK8IP3	Body	OpenSea	chr16	1764329	-	cg15564226		NM_015133;NM_001040439
57	cg04415270	-0.16	0.539	3.85	5.77e-06	0.0734	RFX8	TSS200	S_Shore	chr2	102091202	-	cg04415270	Promoter_Associated_Cell_type_specific	NM_001145664
58	cg06359253	-0.105	0.879	3.84	5.98e-06	0.0747	DGCR2	Body	OpenSea	chr22	19048235	+	cg06359253		NR_033674;NM_001184781;NM_001173534;NM_001173533;NM_005137
59	cg00293409	0.0174	0.0312	4.52	6.48e-06	0.0795	LRRC33	5'UTR	Island	chr3	196366669	-	cg00293409	Promoter_Associated	NM_198565;NM_198565
60	cg08800761	-0.0417	0.938	3.72	6.8e-06	0.0821	UGGT2	Body	OpenSea	chr13	96666612	+	cg08800761		NM_020121
61	cg14612428	0.0381	0.0773	4.41	7.21e-06	0.0836	GNAL	5'UTR	Island	chr18	11751566	-	cg14612428		NM_001142339;NM_002071;NM_001142339;NM_002071;NM_182978
63	cg22983290	0.0915	0.864	4.42	7.22e-06	0.0836	INPP5A	Body	N_Shore	chr10	134593727	-	cg22983290		NM_005539
62	cg20780180	-0.0905	0.874	3.63	7.27e-06	0.0836	SNX24	Body	OpenSea	chr5	122251808	+	cg20780180		NM_014035
64	cg10137383	-0.155	0.511	3.57	7.81e-06	0.0868	SLC1A7	Body	OpenSea	chr1	53600929	+	cg10137383		NR_109858;NM_006671;NM_001287595;NM_001287597;NM_001287596
67	cg24639857	-0.0771	0.911	3.54	7.94e-06	0.0868			N_Shelf	chr10	92978189	-	cg24639857
65	cg19333996	-0.145	0.863	3.53	8.02e-06	0.0868	KIAA1549	3'UTR	OpenSea	chr7	138518178	+	cg19333996		NM_001164665;NM_020910
66	cg22566312	-0.164	0.607	3.54	8.02e-06	0.0868	SUGCT	Body	OpenSea	chr7	40515317	+	cg22566312		NM_024728;NM_001193312;NM_001193313;NM_001193311
73	cg18185665	0.0726	0.171	4.24	8.68e-06	0.0919	CENPV	TSS1500	Island	chr17	16257111	-	cg18185665	Promoter_Associated	NM_181716
70	cg12331505	-0.183	0.51	3.42	8.86e-06	0.0919			OpenSea	chr5	3093646	+	cg12331505
69	cg09402367	0.0161	0.041	4.19	9.19e-06	0.0919			Island	chr16	1153273	-	cg09402367
74	cg24287239	0.0411	0.075	4.25	9.23e-06	0.0919	TNFSF11	TSS200	Island	chr13	43148278	-	cg24287239	Unclassified	NM_003701;NM_033012
71	cg16072884	-0.0959	0.81	3.37	9.36e-06	0.0919	KIAA1462	Body	OpenSea	chr10	30317625	+	cg16072884		NM_020848
75	cg25457815	0.0909	0.594	4.16	9.4e-06	0.0919	ATP11A	Body	N_Shore	chr13	113427738	+	cg25457815		NM_015205;NM_032189
72	cg17081628	-0.0898	0.889	3.37	9.47e-06	0.0919	CDS2	Body	OpenSea	chr20	5158783	-	cg17081628		NM_003818
68	cg04349455	-0.14	0.733	3.38	9.52e-06	0.0919	PARK2	Body	OpenSea	chr6	161971555	-	cg04349455		NM_013988;NM_013987;NM_004562
76	cg21097491	0.043	0.157	4.14	9.65e-06	0.092	FAM53B	Body	OpenSea	chr10	126373962	-	cg21097491	Unclassified_Cell_type_specific	NM_014661
78	cg08286219	0.0649	0.108	4.13	9.92e-06	0.0923	DSCR9	TSS200	OpenSea	chr21	38580802	+	cg08286219	Unclassified_Cell_type_specific	NR_026719
84	cg24592043	-0.0436	0.876	3.31	9.98e-06	0.0923	LOC340074	TSS1500	OpenSea	chr5	134990707	-	cg24592043		NR_027127
81	cg09704075	0.122	0.561	4.05	1.03e-05	0.0923	CDH23	Body	OpenSea	chr10	73466766	+	cg09704075		NM_001171931;NM_001171930;NM_022124
83	cg23939846	-0.149	0.468	3.3	1.03e-05	0.0923			OpenSea	chr6	3585854	-	cg23939846
79	cg09458237	0.101	0.659	4.05	1.05e-05	0.0923	HSPA12B	TSS1500	N_Shore	chr20	3712191	+	cg09458237		NM_052970
80	cg09660116	0.0814	0.491	4.08	1.05e-05	0.0923	COL16A1	Body	OpenSea	chr1	32155239	-	cg09660116		NM_001856
77	cg06788790	0.0221	0.0406	4.06	1.07e-05	0.0923	RNF126P1	Body	Island	chr17	55123356	+	cg06788790	Unclassified_Cell_type_specific	NR_002818
82	cg11155035	-0.0718	0.735	3.26	1.07e-05	0.0923	ASAP1	5'UTR	OpenSea	chr8	131388450	-	cg11155035		NM_001247996;NM_018482
85	cg09781115	0.0443	0.924	4.02	1.09e-05	0.0927	RRP12	Body	OpenSea	chr10	99127233	+	cg09781115		NM_001145114;NM_015179;NM_001284337
86	cg18027592	-0.11	0.662	3.23	1.12e-05	0.0943	LMO7	Body	OpenSea	chr13	76235074	+	cg18027592	Unclassified_Cell_type_specific	NM_005358
87	cg08364102	0.0406	0.054	4.01	1.15e-05	0.0957	OSBPL2	5'UTR	S_Shore	chr20	60814547	-	cg08364102		NM_144498;NM_014835;NM_001278649
88	cg12206269	-0.0807	0.819	3.16	1.17e-05	0.0957	TULP4	Body	OpenSea	chr6	158927625	+	cg12206269	Unclassified_Cell_type_specific	NM_001007466;NM_020245
89	cg12719960	-0.0448	0.915	3.17	1.18e-05	0.0957			S_Shore	chr15	80545873	+	cg12719960
91	cg26599373	0.118	0.551	3.91	1.2e-05	0.0963	IL17B	TSS1500	OpenSea	chr5	148759040	-	cg26599373		NM_014443
90	cg00713005	-0.106	0.805	3.13	1.21e-05	0.0963			N_Shelf	chr1	32824095	+	cg00713005
92	cg15004389	-0.0247	0.0611	3.15	1.23e-05	0.0971	IRS1	TSS1500	Island	chr2	227664911	+	cg15004389		NM_005544
93	cg24957489	0.101	0.392	3.87	1.25e-05	0.0972			OpenSea	chr12	103200087	+	cg24957489
95	cg09154264	0.106	0.371	3.82	1.3e-05	0.0987	RYR2	Body	OpenSea	chr1	237435493	+	cg09154264		NM_001035
94	cg04034093	0.0315	0.935	3.82	1.32e-05	0.0987			OpenSea	chr14	88469180	-	cg04034093
96	cg18951582	0.108	0.718	3.84	1.32e-05	0.0987	ADSSL1	Body	OpenSea	chr14	105207600	+	cg18951582		NM_199165;NM_152328
97	cg23779667	0.034	0.959	3.82	1.32e-05	0.0987	USP45	Body	OpenSea	chr6	99924222	-	cg23779667		NM_001080481
102	cg11893955	-0.0195	0.951	3.04	1.36e-05	0.0993			OpenSea	chr8	28918821	+	cg11893955	Promoter_Associated
101	cg11257986	0.0605	0.316	3.8	1.37e-05	0.0993	RNF165	5'UTR	OpenSea	chr18	43959881	+	cg11257986		NM_001256758;NM_152470
98	cg03661949	-0.14	0.494	3	1.38e-05	0.0993	ARHGEF28	Body	OpenSea	chr5	73082450	-	cg03661949		NM_001080479;NM_001177693
100	cg08572745	-0.138	0.192	2.98	1.4e-05	0.0993			OpenSea	chr5	89664894	-	cg08572745
99	cg06980268	-0.0163	0.97	2.97	1.43e-05	0.0993	EYA2	5'UTR	S_Shelf	chr20	45527430	+	cg06980268		NM_172110;NM_005244
106	cg23480666	0.066	0.9	3.77	1.43e-05	0.0993	AGBL1	Body	OpenSea	chr15	87175137	-	cg23480666		NM_152336
103	cg11915444	-0.0844	0.936	2.97	1.44e-05	0.0993			OpenSea	chr2	12237012	-	cg11915444
105	cg20750319	-0.0181	0.974	2.98	1.44e-05	0.0993	PRKAR1B	Body	OpenSea	chr7	625089	+	cg20750319		NM_001164759;NM_001164762;NM_001164758;NM_001164760;NM_001164761;NM_002735
104	cg18819399	-0.065	0.894	2.97	1.45e-05	0.0993	PLOD1	Body	OpenSea	chr1	12031440	-	cg18819399		NM_000302
107	cg14009098	-0.0505	0.0752	2.92	1.5e-05	0.101	SLC35F3	Body	Island	chr1	234041306	+	cg14009098		NM_173508
109	cg17168836	-0.111	0.632	2.91	1.52e-05	0.102	GNG12	5'UTR	OpenSea	chr1	68256161	-	cg17168836		NM_018841
108	cg16479595	-0.124	0.705	2.92	1.53e-05	0.102			OpenSea	chr2	127461121	+	cg16479595
112	cg08049231	-0.0347	0.93	2.89	1.61e-05	0.104	CCDC61	5'UTR	S_Shore	chr19	46504777	+	cg08049231		NM_001267723
113	cg20732562	-0.119	0.569	2.84	1.61e-05	0.104	LINC01532	TSS1500	OpenSea	chr19	29492495	-	cg20732562		NR_040036
111	cg06251018	-0.154	0.769	2.86	1.62e-05	0.104			OpenSea	chr11	9571533	-	cg06251018
110	cg03899215	0.111	0.351	3.6	1.63e-05	0.104	PTPRN2	Body	N_Shore	chr7	157996423	-	cg03899215		NM_002847;NM_130842;NM_130843
115	cg14309893	-0.142	0.706	2.8	1.69e-05	0.106	BICC1	Body	OpenSea	chr10	60553070	-	cg14309893		NM_001080512
116	cg16000745	0.0621	0.275	3.58	1.69e-05	0.106	SMOC2	Body	OpenSea	chr6	168897134	+	cg16000745		NM_001166412;NM_022138
114	cg04794393	0.118	0.77	3.56	1.7e-05	0.106	C1orf159	3'UTR	Island	chr1	1018118	-	cg04794393		NM_017891
118	cg11349443	0.0735	0.142	3.56	1.72e-05	0.106			OpenSea	chr2	46468547	-	cg11349443
117	cg02007705	-0.019	0.935	2.8	1.73e-05	0.106	KCTD19	Body	OpenSea	chr16	67324372	+	cg02007705		NM_001100915
125	cg22291003	0.0571	0.912	3.52	1.81e-05	0.11			OpenSea	chr11	101743985	+	cg22291003
124	cg19608286	-0.0576	0.83	2.77	1.83e-05	0.11	LOC101927668	Body	OpenSea	chr7	20123652	+	cg19608286	Unclassified_Cell_type_specific	NR_110114
126	cg24553170	0.0877	0.16	3.5	1.85e-05	0.11	AGBL4	Body	S_Shore	chr1	49243472	+	cg24553170	Unclassified_Cell_type_specific	NM_032785;NM_024603
119	cg02806824	0.0598	0.11	3.52	1.86e-05	0.11	MIR5095	Body	OpenSea	chr16	48571679	-	cg02806824		NR_039970
120	cg05600126	0.179	0.591	3.45	1.89e-05	0.11	ABR	Body	N_Shore	chr17	950540	-	cg05600126		NM_021962;NM_001092;NM_001159746
121	cg06933808	-0.0487	0.865	2.77	1.9e-05	0.11	KRI1	Body	N_Shelf	chr19	10672381	+	cg06933808		NM_023008
123	cg14563989	-0.145	0.561	2.68	1.9e-05	0.11			OpenSea	chr15	96241842	+	cg14563989
122	cg07015356	0.0775	0.353	3.46	1.91e-05	0.11	RYR2	Body	OpenSea	chr1	237670272	+	cg07015356		NM_001035
127	cg13630562	-0.0349	0.903	2.7	1.95e-05	0.111			S_Shelf	chr9	131967784	-	cg13630562
128	cg26178272	-0.027	0.0384	2.69	1.97e-05	0.111	MOXD1	TSS200	Island	chr6	132722822	+	cg26178272	Unclassified_Cell_type_specific	NM_015529
133	cg25429204	-0.023	0.958	2.63	2.02e-05	0.113	MEGF8	Body	S_Shore	chr19	42831908	+	cg25429204	Unclassified_Cell_type_specific	NM_001410
129	cg09122588	-0.229	0.842	2.67	2.05e-05	0.113	HS6ST3	Body	OpenSea	chr13	97422029	+	cg09122588		NM_153456
131	cg13622968	-0.0662	0.821	2.63	2.05e-05	0.113	ZGLP1	Body	N_Shore	chr19	10418851	+	cg13622968		NM_001103167
135	cg25832069	0.156	0.183	3.35	2.08e-05	0.113			OpenSea	chr16	5978733	+	cg25832069
130	cg10522641	-0.142	0.706	2.61	2.1e-05	0.113			OpenSea	chr14	22890836	-	cg10522641
132	cg15286970	0.136	0.657	3.35	2.1e-05	0.113	CYP19A1	5'UTR	OpenSea	chr15	51591447	-	cg15286970		NM_000103;NM_031226
134	cg25475839	-0.0689	0.913	2.58	2.1e-05	0.113	CDKAL1	Body	OpenSea	chr6	20697104	+	cg25475839		NM_017774
152	cg20995089	0.0421	0.913	3.29	2.18e-05	0.114			OpenSea	chr8	283841	-	cg20995089
139	cg00892999	0.0267	0.888	3.3	2.21e-05	0.114	GAK	Body	N_Shore	chr4	892055	-	cg00892999		NM_005255
143	cg05693450	0.0583	0.0827	3.36	2.21e-05	0.114	KCNU1	1stExon	OpenSea	chr8	36641924	+	cg05693450		NM_001031836;NM_001031836
144	cg05934667	-0.113	0.619	2.56	2.23e-05	0.114	OCLN	5'UTR	OpenSea	chr5	68808834	+	cg05934667		NM_001205255;NM_001205254;NM_002538
156	cg27245573	0.127	0.256	3.3	2.23e-05	0.114	NKAIN3	Body	OpenSea	chr8	63386950	+	cg27245573		NR_130764;NM_001304533
147	cg09031310	0.0226	0.0531	3.29	2.24e-05	0.114	C12orf56	TSS200	Island	chr12	64784501	+	cg09031310	Unclassified_Cell_type_specific	NM_001170633;NM_001099676
138	cg00870514	-0.136	0.763	2.52	2.26e-05	0.114	RAB11FIP4	TSS1500	N_Shore	chr17	29717946	-	cg00870514	Unclassified_Cell_type_specific	NM_032932
142	cg04194678	0.0874	0.125	3.29	2.28e-05	0.114	ACSS1	TSS1500	OpenSea	chr20	25013842	-	cg04194678		NM_001252676;NM_001252677;NM_032501;NM_001252675
140	cg01370241	-0.107	0.649	2.49	2.33e-05	0.114	VWCE	Body	OpenSea	chr11	61049520	-	cg01370241		NM_152718
141	cg01458041	-0.0218	0.962	2.49	2.33e-05	0.114	KCNMA1	Body	OpenSea	chr10	79148064	-	cg01458041		NM_002247;NM_001161353;NM_001161352;NM_001271519;NM_001014797;NM_001271518
136	cg00395210	0.0654	0.0952	3.23	2.34e-05	0.114			Island	chr12	48592465	-	cg00395210	Promoter_Associated
137	cg00513039	-0.0472	0.952	2.52	2.34e-05	0.114	OPA1-AS1	Body	OpenSea	chr3	193340620	+	cg00513039		NR_046634;NM_130831;NM_130837;NM_130836;NM_130835;NM_130834;NM_130833;NM_130832;NM_015560
150	cg19754868	-0.141	0.686	2.5	2.34e-05	0.114	RXFP1	TSS200	OpenSea	chr4	159442788	-	cg19754868		NM_001253732;NM_001253733;NM_001253730;NM_001253729;NM_001253728;NM_001253727;NM_021634;NR_045584;NR_045583;NR_045582;NR_045581;NR_045580;NR_045579
154	cg23500595	-0.0916	0.88	2.49	2.34e-05	0.114	CDS2	3'UTR	OpenSea	chr20	5171378	+	cg23500595		NM_003818
146	cg07814555	-0.0564	0.916	2.54	2.36e-05	0.114	CCDC81	Body	OpenSea	chr11	86127683	+	cg07814555		NM_001156474;NM_021827
151	cg20882291	0.0168	0.0307	3.22	2.38e-05	0.114	SDC2	5'UTR	Island	chr8	97506160	-	cg20882291		NM_002998;NM_002998
145	cg07191562	0.0231	0.963	3.26	2.4e-05	0.114	MACROD2	Body	OpenSea	chr20	14825814	-	cg07191562		NM_080676
153	cg22694480	0.018	0.0693	3.21	2.43e-05	0.114	VIPR1	TSS200	Island	chr3	42544060	+	cg22694480	Promoter_Associated	NM_004624
155	cg24676346	-0.0439	0.906	2.49	2.43e-05	0.114			S_Shore	chr6	41377288	+	cg24676346
148	cg14254852	-0.0397	0.919	2.46	2.45e-05	0.114			S_Shore	chr1	55268659	-	cg14254852
149	cg16435316	-0.0834	0.613	2.46	2.45e-05	0.114	BRD7	Body	OpenSea	chr16	50385139	+	cg16435316		NM_013263
157	cg19213979	0.0321	0.92	3.18	2.53e-05	0.117	PRRX1	Body	OpenSea	chr1	170690861	-	cg19213979		NM_006902;NM_022716
158	cg17716757	-0.0173	0.945	2.42	2.57e-05	0.118	ABCF3	Body	OpenSea	chr3	183911358	-	cg17716757		NM_018358
159	cg24240687	0.0699	0.472	3.18	2.59e-05	0.118			OpenSea	chr3	128167936	-	cg24240687
162	cg14878421	-0.129	0.757	2.37	2.66e-05	0.12			OpenSea	chr4	89226482	+	cg14878421
161	cg10299428	-0.0717	0.884	2.38	2.67e-05	0.12			OpenSea	chr8	120063781	+	cg10299428
163	cg24510983	-0.111	0.899	2.36	2.69e-05	0.12	DUSP12	Body	S_Shelf	chr1	161724031	+	cg24510983		NM_007240
164	cg26274946	0.0146	0.0537	3.09	2.71e-05	0.12	HTRA1	TSS200	Island	chr10	124220856	-	cg26274946		NM_002775
160	cg06663617	-0.0611	0.878	2.36	2.72e-05	0.12	MPRIP	Body	OpenSea	chr17	17009717	-	cg06663617		NM_201274;NM_015134
172	cg19635928	-0.0693	0.845	2.34	2.78e-05	0.121			N_Shore	chr12	14920891	-	cg19635928
169	cg16705462	-0.129	0.517	2.3	2.82e-05	0.121	EPB41L1	Body	OpenSea	chr20	34805660	-	cg16705462		NM_012156;NM_001258329;NM_177996;NM_001258331;NM_001258330
166	cg00945507	0.193	0.292	3.05	2.83e-05	0.121	SEC61G	TSS1500	S_Shore	chr7	54827677	+	cg00945507		NM_001012456;NM_014302
173	cg22159557	0.0257	0.0754	3.05	2.83e-05	0.121	RBPMS2	1stExon	Island	chr15	65067668	-	cg22159557	Unclassified	NM_194272;NM_194272
167	cg03357684	-0.166	0.585	2.27	2.86e-05	0.121			OpenSea	chr1	8985145	+	cg03357684
174	cg27570304	0.144	0.553	3.05	2.86e-05	0.121			OpenSea	chr22	50072468	+	cg27570304
171	cg19592996	-0.0805	0.633	2.32	2.87e-05	0.121			OpenSea	chr21	44202450	+	cg19592996	Unclassified_Cell_type_specific
165	cg00716870	-0.108	0.818	2.28	2.89e-05	0.121	NDFIP1	Body	OpenSea	chr5	141498159	-	cg00716870		NM_030571
168	cg16388983	-0.0442	0.919	2.3	2.9e-05	0.121	PTPN14	5'UTR	N_Shelf	chr1	214720805	-	cg16388983		NM_005401
170	cg18683500	-0.139	0.438	2.28	2.9e-05	0.121			OpenSea	chr13	98233551	-	cg18683500
175	cg01600363	0.0572	0.857	3.01	2.97e-05	0.122			OpenSea	chr2	239468705	-	cg01600363
176	cg19539732	0.046	0.945	3.01	2.97e-05	0.122	ENTPD4	Body	OpenSea	chr8	23294732	+	cg19539732		NM_001128930;NM_004901
180	cg19687957	0.0301	0.957	3	3.06e-05	0.123	KIF26B	Body	OpenSea	chr1	245388570	+	cg19687957		NM_018012
178	cg00659527	-0.0507	0.936	2.23	3.08e-05	0.123			N_Shelf	chr3	111390171	-	cg00659527
179	cg03100752	0.122	0.515	3.02	3.09e-05	0.123	ASNA1	TSS1500	N_Shore	chr19	12847402	+	cg03100752		NM_004317
177	cg00395230	-0.144	0.482	2.22	3.1e-05	0.123	CLEC16A	Body	OpenSea	chr16	11073686	+	cg00395230		NM_001243403;NM_015226
183	cg24270247	-0.0146	0.0202	2.2	3.1e-05	0.123	CHSY3	Body	OpenSea	chr5	129471432	-	cg24270247		NM_175856
181	cg21509819	0.0203	0.0705	2.95	3.11e-05	0.123	GPR108	TSS1500	Island	chr19	6737662	+	cg21509819	Promoter_Associated	NM_020171;NM_001080452
182	cg24247160	-0.125	0.821	2.22	3.11e-05	0.123	TRIQK	5'UTR	OpenSea	chr8	93957832	-	cg24247160		NM_001191036;NM_001191035;NM_001171799;NM_001171798;NM_001171797;NM_001171796;NM_001171795
184	cg01480256	0.0877	0.893	2.95	3.15e-05	0.124			OpenSea	chr6	101528491	-	cg01480256
185	cg14037413	0.0112	0.0208	2.94	3.19e-05	0.125	ZNF143	1stExon	Island	chr11	9482594	+	cg14037413	Promoter_Associated	NM_003442;NM_003442
188	cg03902118	-0.0485	0.833	2.2	3.25e-05	0.125			OpenSea	chr1	234868719	+	cg03902118
195	cg17420360	0.0521	0.0802	2.91	3.27e-05	0.125	DNAJC22	TSS200	Island	chr12	49740840	+	cg17420360		NM_024902
198	cg21207593	0.0962	0.813	2.93	3.27e-05	0.125	LIG3	Body	S_Shelf	chr17	33310495	+	cg21207593	Unclassified_Cell_type_specific	NM_013975;NM_002311
187	cg01751168	0.0494	0.0978	2.89	3.32e-05	0.125			OpenSea	chr20	48247482	+	cg01751168	Unclassified_Cell_type_specific
186	cg01188867	-0.0171	0.022	2.16	3.37e-05	0.125	HMCN1	Body	OpenSea	chr1	186071906	+	cg01188867		NM_031935;NR_031642
199	cg24027742	-0.117	0.762	2.12	3.37e-05	0.125	SYVN1	3'UTR	OpenSea	chr11	64895147	-	cg24027742		NM_172230;NM_032431
197	cg18857402	-0.121	0.858	2.12	3.4e-05	0.125			OpenSea	chr1	244263106	+	cg18857402
191	cg08070004	0.0208	0.0391	2.89	3.41e-05	0.125	ERBB4	Body	OpenSea	chr2	212399596	+	cg08070004		NM_001042599;NM_005235
194	cg13984289	0.0509	0.103	2.86	3.41e-05	0.125	MYH13	Body	OpenSea	chr17	10220829	+	cg13984289	Unclassified	NM_003802
193	cg12922266	0.1	0.548	2.87	3.43e-05	0.125			OpenSea	chr18	54809059	+	cg12922266
190	cg04722675	0.0826	0.789	2.84	3.45e-05	0.125	CACNA1H	Body	Island	chr16	1219510	+	cg04722675		NM_021098;NM_001005407
200	cg25485640	-0.114	0.791	2.1	3.46e-05	0.125	SZRD1	Body	OpenSea	chr1	16710678	+	cg25485640		NR_073503;NR_073502;NR_073501;NR_073500;NM_001114600;NM_001271869
189	cg03960804	-0.0972	0.872	2.12	3.47e-05	0.125			N_Shelf	chr1	15570129	+	cg03960804	NonGene_Associated_Cell_type_specific
196	cg18761756	0.081	0.783	2.83	3.47e-05	0.125	DLGAP1	Body	S_Shelf	chr18	3732002	-	cg18761756		NM_001003809;NM_004746
201	cg25841373	-0.0202	0.949	2.09	3.47e-05	0.125	SERPINB5	TSS1500	OpenSea	chr18	61143630	-	cg25841373		NM_002639
192	cg12338493	0.00716	0.0349	2.84	3.48e-05	0.125	C1orf74	TSS200	Island	chr1	209958026	-	cg12338493	Unclassified	NM_152485
202	cg10125317	0.103	0.278	2.82	3.51e-05	0.126	HOXD10	1stExon	Island	chr2	176982230	+	cg10125317		NM_002148
204	cg11712893	0.0325	0.943	2.85	3.53e-05	0.126			OpenSea	chr2	121913651	+	cg11712893
203	cg05184032	0.0621	0.194	2.81	3.55e-05	0.126	GCLC	Body	OpenSea	chr6	53395402	-	cg05184032		NM_001197115;NM_001498
205	cg16404551	-0.0445	0.955	2.11	3.59e-05	0.127	EIF3L	Body	OpenSea	chr22	38273293	-	cg16404551		NM_016091;NM_001242923
206	cg12101340	0.119	0.58	2.79	3.61e-05	0.127			OpenSea	chr13	53972317	+	cg12101340
207	cg08746049	-0.12	0.658	2.06	3.68e-05	0.129	MUC5B	Body	S_Shore	chr11	1276034	+	cg08746049		NM_002458
210	cg16457916	0.0232	0.069	2.8	3.74e-05	0.129			OpenSea	chr16	83968360	+	cg16457916
212	cg22757019	0.044	0.0767	2.81	3.75e-05	0.129			S_Shore	chr7	91808805	-	cg22757019	Unclassified
213	cg23212761	-0.0868	0.844	2.06	3.75e-05	0.129	ASAP2	Body	OpenSea	chr2	9505705	-	cg23212761		NM_001135191;NM_003887
211	cg17791035	0.0166	0.0573	2.8	3.77e-05	0.129	FAM118A	5'UTR	Island	chr22	45705866	+	cg17791035	NonGene_Associated	NM_001104595;NM_017911;NM_017911
208	cg03612435	-0.128	0.514	2.01	3.78e-05	0.129			S_Shore	chr22	19160780	-	cg03612435
209	cg13225035	-0.0763	0.877	2	3.81e-05	0.129	PPFIBP2	Body	OpenSea	chr11	7660629	+	cg13225035		NM_001256568;NM_001256569;NM_003621
214	cg25226400	0.0258	0.0735	2.76	3.81e-05	0.129			OpenSea	chr4	111991731	+	cg25226400
222	cg21216220	-0.0933	0.869	1.98	3.89e-05	0.13	ACACA	5'UTR	OpenSea	chr17	35732945	-	cg21216220		NM_198839;NM_198834;NM_173625
215	cg04099189	0.0202	0.971	2.75	3.9e-05	0.13			N_Shore	chr11	76755154	-	cg04099189
216	cg10093405	-0.13	0.708	2.01	3.96e-05	0.13			OpenSea	chr11	80555322	-	cg10093405
221	cg19125082	0.0156	0.949	2.71	3.96e-05	0.13	LOC101926892	TSS1500	OpenSea	chr8	71382682	-	cg19125082		NR_110653
218	cg15602053	0.0363	0.078	2.71	3.97e-05	0.13			S_Shore	chr3	138635064	+	cg15602053	Promoter_Associated
219	cg16410144	0.0126	0.0173	2.71	3.98e-05	0.13			S_Shelf	chr22	46461366	-	cg16410144
220	cg16702469	-0.196	0.687	1.96	3.98e-05	0.13	CCDC141	Body	OpenSea	chr2	179711076	+	cg16702469		NM_173648
223	cg26052194	-0.0904	0.861	1.98	4e-05	0.13	GZMA	Body	OpenSea	chr5	54402507	-	cg26052194		NM_006144
217	cg12528056	0.0257	0.962	2.68	4.01e-05	0.13	GPR44	3'UTR	Island	chr11	60619955	-	cg12528056		NM_004778
225	cg13282179	-0.0141	0.978	1.94	4.08e-05	0.132	DDX24	Body	OpenSea	chr14	94520911	+	cg13282179		NM_020414
224	cg11228807	-0.0998	0.853	1.93	4.09e-05	0.132			OpenSea	chr2	70874773	+	cg11228807
226	cg10803309	0.0888	0.89	2.66	4.14e-05	0.132	HIPK3	Body	OpenSea	chr11	33317039	-	cg10803309		NM_001048200;NM_005734
227	cg14125530	-0.0981	0.833	1.93	4.14e-05	0.132			OpenSea	chr12	70329240	+	cg14125530
228	cg17810878	-0.11	0.859	1.91	4.2e-05	0.133	ANO6	Body	OpenSea	chr12	45638686	+	cg17810878	Unclassified_Cell_type_specific	NM_001142679;NM_001142680;NM_001025356
229	cg10094691	-0.144	0.71	1.9	4.23e-05	0.134	DSCAM	Body	N_Shelf	chr21	42210827	-	cg10094691		NM_001389
230	cg09750510	0.0924	0.386	2.64	4.33e-05	0.136	SLC17A4	5'UTR	OpenSea	chr6	25761690	-	cg09750510		NM_005495
231	cg02943604	0.0468	0.0774	2.61	4.4e-05	0.138	PPAPDC1A	Body	Island	chr10	122217348	+	cg02943604		NM_001030059
232	cg18727576	-0.0652	0.922	1.92	4.41e-05	0.138	APBB2	Body	OpenSea	chr4	40992056	+	cg18727576		NM_173075;NM_001166050;NM_004307
233	cg16048474	-0.0978	0.483	1.91	4.5e-05	0.14			OpenSea	chr4	587007	-	cg16048474
237	cg20583872	0.0091	0.0254	2.58	4.59e-05	0.14			S_Shore	chr2	119532574	+	cg20583872
238	cg22180280	-0.123	0.807	1.81	4.6e-05	0.14	TCEA1	Body	OpenSea	chr8	54919227	+	cg22180280		NR_109902;NR_109901;NM_006756;NM_201437
239	cg23961336	0.0317	0.941	2.61	4.62e-05	0.14			OpenSea	chr5	55309446	-	cg23961336
234	cg00021340	-0.0648	0.903	1.81	4.63e-05	0.14			OpenSea	chr6	125791240	+	cg00021340
236	cg19028589	-0.0598	0.917	1.81	4.64e-05	0.14			OpenSea	chr5	143208496	-	cg19028589
240	cg24431229	0.114	0.709	2.58	4.64e-05	0.14	PLVAP	3'UTR	Island	chr19	17463136	+	cg24431229		NM_031310
235	cg04839991	0.18	0.652	2.57	4.65e-05	0.14			OpenSea	chr2	237880790	-	cg04839991
241	cg00101622	-0.0322	0.695	1.8	4.71e-05	0.141			OpenSea	chr8	131465222	+	cg00101622
244	cg20555477	0.0169	0.0303	2.54	4.73e-05	0.141	HNRNPK	5'UTR	Island	chr9	86594889	-	cg20555477	Promoter_Associated	NM_031263;NM_002140;NM_024945;NM_031262
243	cg08905575	0.098	0.594	2.6	4.74e-05	0.141			OpenSea	chr10	52040564	+	cg08905575
242	cg05395012	0.0898	0.833	2.55	4.77e-05	0.141			OpenSea	chr10	123418989	+	cg05395012
247	cg25942880	0.0997	0.253	2.53	4.77e-05	0.141	TRIM66	Body	OpenSea	chr11	8662007	-	cg25942880		NM_014818
245	cg21348031	0.13	0.507	2.53	4.78e-05	0.141	ADAMTS19	Body	OpenSea	chr5	128927438	+	cg21348031		NM_133638
246	cg22072914	-0.127	0.434	1.78	4.8e-05	0.141	SACS	Body	OpenSea	chr13	23929207	+	cg22072914		NM_001278055;NM_014363
248	cg03866756	0.0513	0.876	2.5	4.83e-05	0.141	ABCC12	Body	OpenSea	chr16	48165595	-	cg03866756		NM_033226
256	cg17976229	0.0385	0.938	2.52	4.93e-05	0.143	TRIM34	5'UTR	OpenSea	chr11	5653336	-	cg17976229		NM_130389;NM_021616;NM_130390;NM_001003819;NM_001003827
257	cg27057671	-0.0907	0.855	1.77	4.96e-05	0.143			OpenSea	chr4	82553750	-	cg27057671
253	cg10385382	-0.162	0.673	1.77	4.98e-05	0.143			S_Shore	chr7	121951055	+	cg10385382
254	cg12094170	0.0118	0.0338	2.48	4.99e-05	0.143	ATP5I	TSS200	Island	chr4	668131	-	cg12094170	Promoter_Associated	NM_007100;NR_033743
255	cg17882915	0.0825	0.862	2.46	5e-05	0.143	DLG2	5'UTR	OpenSea	chr11	83357222	+	cg17882915		NM_001142702;NM_001142700;NM_001206769;NM_001300983;NM_001364;NM_001142699
252	cg06296107	-0.0118	0.0215	1.74	5.01e-05	0.143	ZDHHC16	TSS1500	Island	chr10	99205545	-	cg06296107	Promoter_Associated	NM_198046;NM_016046;NM_198044;NM_198043;NM_032327;NM_198045
249	cg04195945	-0.101	0.75	1.76	5.02e-05	0.143	RAD18	Body	OpenSea	chr3	8945403	-	cg04195945	Gene_Associated_Cell_type_specific	NM_020165
250	cg05619209	-0.0892	0.87	1.75	5.05e-05	0.143			N_Shore	chr9	36164486	-	cg05619209
251	cg05822633	0.0354	0.1	2.46	5.06e-05	0.143	BTBD3	5'UTR	OpenSea	chr20	11898531	-	cg05822633		NM_181443;NM_014962
260	cg13962936	0.0398	0.889	2.45	5.24e-05	0.147	TTYH2	TSS200	OpenSea	chr17	72244487	+	cg13962936		NM_052869;NM_032646
262	cg15120527	-0.0117	0.976	1.68	5.3e-05	0.147	LPO	Body	S_Shore	chr17	56327919	+	cg15120527	Unclassified	NR_027647;NM_001160102;NM_006151
266	cg25312823	-0.0526	0.83	1.72	5.3e-05	0.147			OpenSea	chr21	43124429	-	cg25312823
261	cg14579314	-0.0238	0.931	1.69	5.32e-05	0.147			Island	chr3	99944324	+	cg14579314
263	cg15410633	-0.14	0.774	1.68	5.33e-05	0.147	TLDC2	Body	OpenSea	chr20	35511336	-	cg15410633		NM_001304783;NM_080628
264	cg17286920	0.0546	0.902	2.44	5.35e-05	0.147	ZNF423	Body	N_Shelf	chr16	49666052	-	cg17286920		NM_001271620;NM_015069
258	cg06662275	-0.129	0.787	1.65	5.37e-05	0.147	MCU	Body	OpenSea	chr10	74480939	-	cg06662275		NR_073062;NM_138357;NM_001270679;NM_001270680
259	cg10010600	-0.0484	0.92	1.68	5.39e-05	0.147	RPS27	TSS1500	N_Shore	chr1	153962016	+	cg10010600		NM_001030
265	cg22791987	0.102	0.336	2.41	5.39e-05	0.147	C1QL1	3'UTR	N_Shore	chr17	43037114	-	cg22791987	Unclassified_Cell_type_specific	NM_006688
267	cg02292927	-0.083	0.823	1.67	5.43e-05	0.147			S_Shore	chr11	1538173	-	cg02292927	Unclassified
268	cg21201393	0.0273	0.0481	2.4	5.46e-05	0.148	EGFLAM	TSS200	OpenSea	chr5	38445522	-	cg21201393		NM_182801;NM_152403;NM_182798;NM_182799
269	cg15048740	0.112	0.559	2.37	5.51e-05	0.149	SORBS2	5'UTR	OpenSea	chr4	186874021	-	cg15048740		NM_021069;NM_001270771
270	cg22115305	0.0486	0.941	2.35	5.64e-05	0.151			OpenSea	chr5	14004436	+	cg22115305
271	cg14075484	0.036	0.946	2.36	5.68e-05	0.152			OpenSea	chr18	3323453	+	cg14075484	Unclassified
272	cg10306450	-0.056	0.261	1.61	5.88e-05	0.156	GLS2	TSS1500	Island	chr12	56882479	+	cg10306450	Unclassified	NM_013267
273	cg25996077	-0.00611	0.0104	1.58	5.88e-05	0.156			OpenSea	chr2	228331319	-	cg25996077
285	cg21475771	0.0924	0.169	2.3	5.91e-05	0.156			OpenSea	chr2	11820862	-	cg21475771
286	cg23498254	-0.0959	0.671	1.57	5.95e-05	0.156	TERT	Body	N_Shore	chr5	1270152	-	cg23498254		NM_198255;NM_198253
276	cg05067926	0.0198	0.975	2.29	6.02e-05	0.156	GLB1L2	Body	Island	chr11	134231915	-	cg05067926	Unclassified_Cell_type_specific	NM_138342
280	cg12297329	0.0616	0.868	2.31	6.02e-05	0.156			OpenSea	chr5	152029980	-	cg12297329
284	cg20576539	-0.145	0.715	1.57	6.03e-05	0.156	ADAMTS12	Body	OpenSea	chr5	33642550	-	cg20576539		NM_030955
277	cg10385929	0.0326	0.961	2.28	6.05e-05	0.156	KIF13A	Body	OpenSea	chr6	17939707	-	cg10385929		NM_022113;NM_001105567;NM_001105568;NM_001105566
278	cg11073558	0.019	0.0609	2.28	6.07e-05	0.156	GDF6	Body	Island	chr8	97171901	-	cg11073558		NM_001001557
274	cg01879723	-0.13	0.407	1.54	6.1e-05	0.156	ZBTB38	5'UTR	N_Shore	chr3	141119262	-	cg01879723		NM_001080412
281	cg14178822	-0.126	0.63	1.56	6.1e-05	0.156	SRSF10	Body	OpenSea	chr1	24302220	-	cg14178822		NM_001191005;NM_054016;NR_034035;NM_006625;NM_001191009;NM_001191007;NM_001300937;NM_001191006;NM_001300936
283	cg20395744	-0.0794	0.912	1.54	6.1e-05	0.156			OpenSea	chr12	116077672	+	cg20395744
275	cg03264884	0.0116	0.0217	2.27	6.13e-05	0.156	RNF185	5'UTR	S_Shore	chr22	31556567	+	cg03264884	Promoter_Associated	NM_001135824;NM_152267;NR_024211;NR_024209;NR_024212;NM_001135825;NR_024210
279	cg11447577	-0.0688	0.874	1.58	6.15e-05	0.156	C14orf166	Body	OpenSea	chr14	52470722	-	cg11447577		NM_016039
282	cg15048059	-0.101	0.431	1.54	6.16e-05	0.156	SLC25A21	Body	OpenSea	chr14	37412235	+	cg15048059	Unclassified	NM_001171170;NM_030631
287	cg21535470	-0.0304	0.952	1.61	6.2e-05	0.157			OpenSea	chr1	182577977	-	cg21535470
289	cg22785672	-0.123	0.479	1.52	6.24e-05	0.157	DBNL	TSS1500	N_Shore	chr7	44083650	+	cg22785672	Promoter_Associated	NM_001122956;NM_014063;NM_001014436
288	cg13100948	-0.0939	0.463	1.52	6.25e-05	0.157			OpenSea	chr6	19700571	-	cg13100948
290	cg07082536	-0.0525	0.908	1.55	6.27e-05	0.157	KCNAB1	Body	OpenSea	chr3	156178357	+	cg07082536		NM_001308217;NM_172160;NM_003471;NM_172159;NM_001308222
292	cg11253083	-0.111	0.619	1.51	6.38e-05	0.159			OpenSea	chr19	12363091	+	cg11253083
291	cg06453421	-0.102	0.839	1.5	6.39e-05	0.159			OpenSea	chr10	30832152	+	cg06453421
295	cg27104374	-0.0871	0.655	1.47	6.51e-05	0.161	TACR2	Body	OpenSea	chr10	71174219	+	cg27104374		NM_001057
293	cg10855833	-0.0612	0.0967	1.49	6.53e-05	0.161			OpenSea	chr11	34636534	-	cg10855833
294	cg20397181	-0.0416	0.957	1.49	6.53e-05	0.161	SYTL2	Body	OpenSea	chr11	85437543	-	cg20397181		NM_001289608;NM_001162953;NM_001162951;NM_032943
296	cg14255586	-0.0471	0.751	1.46	6.6e-05	0.161			N_Shelf	chr3	12914268	-	cg14255586
297	cg16273664	-0.141	0.484	1.48	6.61e-05	0.161	IGF2BP2	Body	OpenSea	chr3	185430333	+	cg16273664		NM_001007225;NM_006548;NR_027317
298	cg23701012	-0.0493	0.781	1.46	6.62e-05	0.161			N_Shelf	chr17	49004644	+	cg23701012
299	cg13271155	-0.112	0.684	1.45	6.72e-05	0.163	ERBB3	Body	OpenSea	chr12	56480349	+	cg13271155		NM_001982
300	cg25338563	-0.0552	0.0547	1.46	6.73e-05	0.163			S_Shore	chr8	103669495	+	cg25338563	Promoter_Associated
301	cg07925867	-0.0428	0.869	1.48	6.76e-05	0.163	CDH16	TSS1500	N_Shelf	chr16	66953432	-	cg07925867		NM_004062
302	cg04970637	0.0773	0.365	2.15	6.83e-05	0.164			Island	chr20	61718950	-	cg04970637
303	cg20710266	0.161	0.353	2.17	6.85e-05	0.164	NR2F2	Body	S_Shore	chr15	96877855	+	cg20710266		NM_001145155;NM_021005;NM_001145156;NM_001145157
307	cg21001780	0.0648	0.625	2.17	6.89e-05	0.164			OpenSea	chr17	72130089	+	cg21001780
309	cg23978161	0.0301	0.175	2.15	6.93e-05	0.164	2011-09-01	5'UTR	Island	chr4	77870897	-	cg23978161	Promoter_Associated	NM_018243;NM_018243
305	cg10090591	-0.103	0.371	1.42	6.95e-05	0.164	CCDC84	Body	S_Shore	chr11	118869922	+	cg10090591		NM_198489
308	cg21910779	0.0924	0.744	2.15	6.95e-05	0.164	TSSC4	TSS1500	N_Shore	chr11	2420649	-	cg21910779	Promoter_Associated_Cell_type_specific	NM_001297658;NM_005706;NM_001297660;NM_001297661
306	cg10773309	0.0196	0.0858	2.13	6.96e-05	0.164	BAI2	5'UTR	Island	chr1	32229411	-	cg10773309		NM_001703
304	cg02041498	-0.124	0.42	1.41	6.99e-05	0.164	MEIS1	Body	OpenSea	chr2	66735849	+	cg02041498		NM_002398
310	cg05600078	0.0934	0.736	2.12	7.03e-05	0.164	LINC01538	Body	OpenSea	chr18	61911825	-	cg05600078		NR_033983;NR_033881
311	cg17748466	0.0943	0.512	2.13	7.04e-05	0.164	LINC00656	TSS200	OpenSea	chr20	23113287	+	cg17748466		NR_034149
314	cg11945839	0.014	0.0466	2.13	7.09e-05	0.165	ART5	TSS1500	Island	chr11	3663773	+	cg11945839	Unclassified_Cell_type_specific	NM_001079536;NM_053017
312	cg05317024	-0.0197	0.933	1.42	7.15e-05	0.165	FOXK1	Body	N_Shore	chr7	4800982	-	cg05317024		NM_001037165
313	cg09066298	-0.049	0.924	1.4	7.16e-05	0.165	MIRLET7G	TSS200	OpenSea	chr3	52302397	+	cg09066298		NR_029660;NM_025222
315	cg15450599	0.0863	0.765	2.12	7.17e-05	0.165	RNF207	Body	S_Shore	chr1	6270849	-	cg15450599		NM_207396
316	cg18109777	0.0202	0.0353	2.12	7.18e-05	0.165	SCAND3	TSS200	S_Shore	chr6	28555213	+	cg18109777	Promoter_Associated	NM_052923
317	cg19458996	-0.0811	0.845	1.4	7.21e-05	0.165	FNTA	TSS1500	N_Shore	chr8	42910398	+	cg19458996		NM_002027;NR_033698
318	cg08374201	0.0929	0.109	2.11	7.26e-05	0.165	FER1L4	Body	OpenSea	chr20	34156766	+	cg08374201		NR_119376
319	cg10334416	-0.0953	0.87	1.37	7.26e-05	0.165			OpenSea	chr17	32504524	+	cg10334416
320	cg10140613	-0.04	0.742	1.37	7.31e-05	0.166	IL12RB1	TSS1500	OpenSea	chr19	18198611	+	cg10140613		NM_153701;NM_005535
321	cg25795716	-0.0945	0.646	1.39	7.34e-05	0.166	MCOLN2	Body	OpenSea	chr1	85412002	-	cg25795716		NM_153259
322	cg03021388	0.0274	0.0527	2.08	7.36e-05	0.166	FILIP1L	Body	OpenSea	chr3	99565499	-	cg03021388		NM_001282793;NM_001282794;NR_031662;NM_032359;NM_182909
323	cg20816056	-0.0244	0.902	1.38	7.46e-05	0.167	UVRAG	Body	OpenSea	chr11	75752271	+	cg20816056		NM_003369
325	cg04711063	0.0426	0.952	2.05	7.51e-05	0.167	BMPER	Body	Island	chr7	34118464	-	cg04711063		NM_133468
324	cg01968493	-0.025	0.04	1.35	7.55e-05	0.167	ZNF804A	TSS1500	N_Shore	chr2	185462493	-	cg01968493		NM_194250
326	cg23835453	-0.134	0.763	1.34	7.55e-05	0.167	MFSD5	Body	S_Shore	chr12	53646929	-	cg23835453	Promoter_Associated	NM_032889;NM_001170790
327	cg26434370	-0.0758	0.79	1.37	7.55e-05	0.167	FAM18A	Body	N_Shelf	chr16	10909361	+	cg26434370		NM_001079512
328	cg08882904	-0.118	0.725	1.34	7.6e-05	0.168	NACC1	5'UTR	S_Shelf	chr19	13233291	-	cg08882904	Gene_Associated_Cell_type_specific	NM_052876
330	cg14550770	-0.0736	0.258	1.35	7.69e-05	0.168	LAMA5	Body	N_Shore	chr20	60941202	+	cg14550770	Unclassified_Cell_type_specific	NM_005560
331	cg24881116	-0.0185	0.97	1.31	7.69e-05	0.168			OpenSea	chr16	11377956	+	cg24881116
329	cg13082535	0.0207	0.0963	2.02	7.7e-05	0.168			S_Shore	chr6	28864756	+	cg13082535	Promoter_Associated
332	cg27064684	-0.134	0.783	1.3	7.7e-05	0.168	LINC01581	Body	OpenSea	chr15	94614694	+	cg27064684		NR_120320
333	cg20155086	0.124	0.809	2.02	7.76e-05	0.169	LOC100128568	Body	OpenSea	chr19	5989890	+	cg20155086		NR_046376
335	cg24790292	-0.123	0.745	1.34	7.81e-05	0.169	KIF21A	Body	OpenSea	chr12	39713134	-	cg24790292		NM_001173464;NM_001173465;NM_017641;NM_001173463
334	cg01739845	-0.0691	0.378	1.3	7.82e-05	0.169			OpenSea	chr15	77989284	-	cg01739845
336	cg13951862	-0.17	0.708	1.3	7.85e-05	0.169	NOTCH1	Body	N_Shore	chr9	139425582	+	cg13951862	Unclassified_Cell_type_specific	NM_017617
337	cg07965823	0.0297	0.0681	2.05	7.91e-05	0.17	ISM2	Body	Island	chr14	77964712	+	cg07965823		NM_199296;NM_182509
338	cg03448883	-0.101	0.796	1.29	7.95e-05	0.171	KIAA0101	TSS1500	OpenSea	chr15	64674718	+	cg03448883		NM_001029989;NM_014736;NR_109934
339	cg08859278	-0.0997	0.663	1.27	8.03e-05	0.172	ZAP70	TSS1500	OpenSea	chr2	98329691	-	cg08859278		NM_001079
340	cg01341067	0.0306	0.0662	1.97	8.11e-05	0.173			OpenSea	chr8	122368492	-	cg01341067
341	cg06238892	0.0139	0.971	1.99	8.17e-05	0.173	CTNNBL1	Body	OpenSea	chr20	36494806	-	cg06238892		NM_030877;NM_001281495
342	cg06262497	-0.0269	0.968	1.36	8.18e-05	0.173	WDR8	Body	N_Shore	chr1	3564676	-	cg06262497		NM_017818
343	cg25414515	-0.0787	0.869	1.26	8.18e-05	0.173	KIRREL3	Body	OpenSea	chr11	126325242	+	cg25414515		NM_032531;NM_001301097;NM_001161707
345	cg24524057	-0.138	0.611	1.24	8.25e-05	0.173			Island	chr10	125732842	+	cg24524057
344	cg19867991	-0.0866	0.622	1.25	8.26e-05	0.173	CALR	Body	S_Shore	chr19	13051573	+	cg19867991		NM_004343
346	cg13504918	-0.0533	0.9	1.29	8.31e-05	0.174			OpenSea	chr16	84845674	+	cg13504918
347	cg21268578	0.0237	0.0708	1.95	8.32e-05	0.174	GGA1	3'UTR	OpenSea	chr22	38029478	-	cg21268578	Gene_Associated	NM_001001560;NM_013365
348	cg11145197	-0.0136	0.0212	1.22	8.41e-05	0.175			OpenSea	chr2	135521047	-	cg11145197
349	cg12521401	-0.117	0.797	1.21	8.41e-05	0.175	IQSEC3	Body	S_Shore	chr12	188277	+	cg12521401	Unclassified_Cell_type_specific	NM_001170738;NM_015232
350	cg13088568	0.127	0.822	1.92	8.47e-05	0.175	IHH	Body	N_Shore	chr2	219921776	-	cg13088568		NM_002181
351	cg09698510	-0.111	0.831	1.21	8.63e-05	0.178	DNAH1	Body	OpenSea	chr3	52418849	-	cg09698510	Unclassified	NM_015512
353	cg13068215	0.086	0.301	1.93	8.7e-05	0.179	FMN2	Body	OpenSea	chr1	240286481	-	cg13068215		NM_020066
355	cg15403942	0.0413	0.927	1.92	8.74e-05	0.179	CBX2	3'UTR	S_Shore	chr17	77760556	-	cg15403942	Unclassified_Cell_type_specific	NM_005189
354	cg14825413	0.131	0.189	1.91	8.75e-05	0.179	GLI4	Body	Island	chr8	144358566	+	cg14825413	Promoter_Associated	NM_138465
352	cg05627053	0.0791	0.842	1.92	8.76e-05	0.179	LOC102724890	TSS200	OpenSea	chr14	27278469	+	cg05627053		NR_110557;NR_110556;NR_110033
356	cg03116649	0.00955	0.0265	1.92	8.91e-05	0.181	EEF1A2	TSS200	S_Shelf	chr20	62130818	-	cg03116649		NM_001958
357	cg08018748	0.0383	0.945	1.9	8.94e-05	0.182			OpenSea	chr15	48293781	+	cg08018748
358	cg05014481	-0.0875	0.632	1.23	9e-05	0.182	ENPP5	TSS1500	OpenSea	chr6	46139591	-	cg05014481		NM_001290073;NM_001290072;NM_021572
369	cg20849839	-0.0872	0.752	1.19	9.03e-05	0.182			OpenSea	chr14	95177079	+	cg20849839
359	cg00894558	-0.0861	0.201	1.14	9.06e-05	0.182	CDHR3	5'UTR	OpenSea	chr7	105621201	+	cg00894558		NM_001301161;NM_152750
366	cg16934339	-0.0238	0.958	1.17	9.12e-05	0.182	UBR5	TSS1500	S_Shore	chr8	103426064	-	cg16934339		NM_001282873;NM_015902
360	cg03849254	-0.0898	0.901	1.17	9.15e-05	0.182	FAR1	Body	OpenSea	chr11	13741341	+	cg03849254		NM_032228
364	cg11854493	-0.069	0.359	1.15	9.16e-05	0.182	PLCH2	Body	N_Shelf	chr1	2429996	+	cg11854493		NM_014638
370	cg22254580	-0.104	0.818	1.14	9.23e-05	0.182	GOLGA3	3'UTR	N_Shelf	chr12	133346264	-	cg22254580	Gene_Associated_Cell_type_specific	NM_005895
361	cg04402351	-0.101	0.841	1.13	9.25e-05	0.182			OpenSea	chr12	19206894	-	cg04402351
368	cg18931014	0.0641	0.889	1.87	9.26e-05	0.182	LRRC27	Body	N_Shelf	chr10	134161582	-	cg18931014		NM_001143757;NM_030626;NM_001143759;NM_001143758;NR_026559
363	cg11823592	-0.0599	0.901	1.17	9.27e-05	0.182	ANKLE1	TSS1500	N_Shore	chr19	17391166	-	cg11823592		NM_152363
365	cg15327349	-0.0952	0.755	1.14	9.27e-05	0.182	INPP4A	5'UTR	OpenSea	chr2	99126290	-	cg15327349		NM_004027;NM_001134224;NM_001566;NM_001134225
362	cg08175655	-0.0165	0.971	1.14	9.3e-05	0.182			OpenSea	chr12	115374223	+	cg08175655
367	cg18065810	-0.0706	0.892	1.16	9.3e-05	0.182			OpenSea	chr2	97186618	-	cg18065810
371	cg16829278	0.0653	0.159	1.84	9.33e-05	0.182	LINC00928	Body	OpenSea	chr15	90056658	+	cg16829278		NR_027074;NR_027077;NR_027076;NR_027075
375	cg18141714	0.031	0.959	1.83	9.51e-05	0.184			OpenSea	chr18	48697784	-	cg18141714
373	cg16194234	-0.107	0.814	1.11	9.52e-05	0.184	PIK3CB	Body	OpenSea	chr3	138413709	-	cg16194234		NM_006219
372	cg10647101	0.183	0.738	1.8	9.54e-05	0.184	TBX1	TSS200	Island	chr22	19744026	-	cg10647101	Unclassified	NM_080647;NM_080646;NM_005992
374	cg16572600	-0.0675	0.839	1.11	9.54e-05	0.184			N_Shelf	chr11	64617631	-	cg16572600
376	cg01337418	-0.0989	0.85	1.12	9.62e-05	0.185			OpenSea	chr1	222093367	+	cg01337418
377	cg04120878	0.0524	0.136	1.81	9.62e-05	0.185	ANKH	Body	OpenSea	chr5	14760695	+	cg04120878		NM_054027
378	cg26351453	0.0434	0.941	1.81	9.63e-05	0.185	AKAP9	Body	OpenSea	chr7	91685854	+	cg26351453		NM_005751;NM_147185
379	cg02138529	-0.0631	0.894	1.11	9.66e-05	0.185	RPS6KA2	Body	OpenSea	chr6	166834262	-	cg02138529		NM_021135;NM_001006932
380	cg21645752	0.0195	0.964	1.81	9.68e-05	0.185	GABBR1	Body	N_Shore	chr6	29598695	+	cg21645752		NM_021904;NM_001470
401	cg19364765	-0.0633	0.917	1.07	9.78e-05	0.185	LINC01111	Body	OpenSea	chr8	77366948	+	cg19364765		NR_105006
384	cg02649073	-0.0903	0.82	1.08	9.81e-05	0.185	ETNK2	5'UTR	N_Shelf	chr1	204117505	+	cg02649073		NM_001297761;NM_001297762;NM_018208;NM_001297760
396	cg13506600	0.0871	0.112	1.79	9.84e-05	0.185	ABO	Body	Island	chr9	136150361	+	cg13506600		NM_020469
400	cg18468247	0.00715	0.0178	1.8	9.85e-05	0.185	RPL15	TSS1500	Island	chr3	23958314	+	cg18468247	Promoter_Associated	NM_001253383;NM_001253382;NM_001253380;NM_020345;NM_001253384;NM_001253379;NM_002948;NM_001253384;NM_001253379;NM_002948;NM_020345
395	cg13373944	-0.0387	0.0744	1.06	9.87e-05	0.185	SMPDL3A	TSS200	N_Shore	chr6	123109999	-	cg13373944		NM_006714;NM_001286138
392	cg12756753	-0.0731	0.796	1.04	9.91e-05	0.185	LENEP	1stExon	OpenSea	chr1	154966204	-	cg12756753		NM_018655
393	cg12963611	0.0127	0.029	1.78	9.91e-05	0.185	KCNAB1	Body	Island	chr3	156009008	-	cg12963611		NM_003471;NM_172159;NM_172159;NM_172160
410	cg26766373	-0.156	0.481	1.05	9.93e-05	0.185	ARRB1	TSS1500	S_Shore	chr11	75063913	-	cg26766373		NM_004041;NM_020251
403	cg20310703	-0.112	0.62	1.07	9.96e-05	0.185			OpenSea	chr20	45390235	-	cg20310703
381	cg01335454	0.0903	0.316	1.76	0.0001	0.185	NCOA6	Body	OpenSea	chr20	33303492	+	cg01335454		NM_001242539;NM_014071
397	cg14925241	-0.0211	0.945	1.05	0.000101	0.185			S_Shelf	chr18	77341349	+	cg14925241
402	cg19799865	-0.0157	0.959	1.04	0.000101	0.185			OpenSea	chr13	50729986	-	cg19799865
383	cg02346105	-0.0683	0.899	1.03	0.000102	0.185			OpenSea	chr4	54824761	-	cg02346105
386	cg04813119	0.0705	0.117	1.73	0.000102	0.185	SEC14L1	Body	OpenSea	chr17	75181254	+	cg04813119		NM_001143999;NM_003003;NM_001144001;NM_001143998;NM_001039573
389	cg08774009	-0.163	0.666	1.04	0.000102	0.185			Island	chr8	49309094	+	cg08774009
405	cg21441505	-0.00935	0.0172	1.04	0.000102	0.185	SLBP	TSS200	Island	chr4	1714055	+	cg21441505	Promoter_Associated	NM_006527
408	cg22955449	0.0623	0.134	1.76	0.000102	0.185	GSTO2	TSS200	N_Shore	chr10	106028519	-	cg22955449	Promoter_Associated	NM_183239
382	cg02201969	-0.0923	0.392	1.04	0.000103	0.185	TBC1D14	Body	OpenSea	chr4	6955849	+	cg02201969		NM_020773;NM_001113361
385	cg03001276	-0.0838	0.836	1.04	0.000103	0.185	KIF25	5'UTR	OpenSea	chr6	168426653	+	cg03001276		NM_030615;NM_005355
388	cg07520477	-0.0203	0.943	1.08	0.000103	0.185	DUSP3	Body	OpenSea	chr17	41850379	-	cg07520477		NM_004090
390	cg09740598	0.114	0.273	1.75	0.000103	0.185	SLC13A2	Body	OpenSea	chr17	26808425	+	cg09740598		NM_001145976;NM_001145975;NR_027384;NM_003984
394	cg13188519	-0.13	0.718	1.01	0.000103	0.185	C14orf156	Body	S_Shelf	chr14	78176682	+	cg13188519		NM_031210
398	cg15199897	-0.0176	0.98	1.06	0.000103	0.185	SPECC1	Body	OpenSea	chr17	20208868	+	cg15199897		NM_001033553;NM_001243439;NM_001033555
406	cg22222858	0.0234	0.968	1.77	0.000103	0.185	RECK	Body	OpenSea	chr9	36092680	+	cg22222858	Unclassified	NM_021111
387	cg07052157	0.00959	0.0355	1.75	0.000104	0.185			OpenSea	chr1	68118743	-	cg07052157
391	cg11382069	0.00543	0.0213	1.74	0.000104	0.185	TTC7A	Body	OpenSea	chr2	47261254	+	cg11382069	Unclassified_Cell_type_specific	NM_001288955;NM_001288953;NM_001288951;NM_020458
399	cg16137891	-0.0717	0.858	1.03	0.000104	0.185	ARRB1	Body	OpenSea	chr11	75047111	-	cg16137891		NM_020251;NR_029891;NM_004041
407	cg22413797	-0.105	0.863	1.03	0.000104	0.185			OpenSea	chr15	88017683	+	cg22413797
409	cg25306023	0.0999	0.654	1.72	0.000104	0.185	LINC00437	Body	OpenSea	chr13	39120171	-	cg25306023		NR_126377
404	cg20336460	-0.0463	0.813	1.04	0.000105	0.185			N_Shelf	chr18	12064388	-	cg20336460
412	cg24228390	-0.161	0.602	0.99	0.000105	0.186			OpenSea	chr14	51736963	-	cg24228390
411	cg10009281	0.0545	0.149	1.71	0.000106	0.186	SPDYE4	Body	OpenSea	chr17	8657989	+	cg10009281		NM_001128076
416	cg16075753	-0.0517	0.606	0.978	0.000106	0.187	NEBL	Body	OpenSea	chr10	21243460	+	cg16075753		NM_213569;NM_001173484
413	cg05944661	0.0372	0.353	1.71	0.000107	0.187			S_Shelf	chr1	6457799	-	cg05944661
414	cg06828646	-0.0264	0.951	1.01	0.000107	0.187			N_Shelf	chr16	90034928	+	cg06828646
415	cg08960443	0.0617	0.112	1.73	0.000107	0.187	TMEM210	TSS1500	N_Shore	chr9	140066947	-	cg08960443		NM_001282477
417	cg16386036	-0.104	0.851	0.969	0.000107	0.187	CEP19	5'UTR	N_Shore	chr3	196437942	-	cg16386036		NM_032898;NM_017861;NM_001166304
418	cg13654337	-0.122	0.604	0.969	0.000108	0.187	ACAN	5'UTR	OpenSea	chr15	89378000	+	cg13654337	Unclassified	NM_013227;NM_001135
419	cg03553358	0.0673	0.13	1.69	0.000109	0.187	SOCS1	TSS200	Island	chr16	11350115	+	cg03553358	Promoter_Associated	NM_003745
420	cg18705546	-0.0391	0.943	0.978	0.000109	0.187	PECAM1	1stExon	OpenSea	chr17	62407077	+	cg18705546		NM_000442
421	cg23273947	0.0322	0.899	1.71	0.000109	0.187			OpenSea	chr15	68267131	-	cg23273947
422	cg15705437	0.0252	0.93	1.69	0.000109	0.188	PBRM1	Body	OpenSea	chr3	52593823	-	cg15705437		NM_018313
423	cg15286651	-0.158	0.705	0.962	0.00011	0.189	PPP1CC	Body	OpenSea	chr12	111163080	-	cg15286651		NM_001244974;NM_002710
424	cg19921293	-0.0363	0.0624	0.965	0.000111	0.189	WNT7B	TSS1500	Island	chr22	46373870	+	cg19921293		NM_058238
425	cg00881448	-0.121	0.63	0.945	0.000113	0.191			OpenSea	chr10	30248683	+	cg00881448
426	cg01751445	-0.051	0.932	0.989	0.000113	0.191	THRB	Body	OpenSea	chr3	24239397	-	cg01751445		NM_001252634;NM_000461;NM_001128176;NM_001128177
427	cg07250359	0.0888	0.636	1.65	0.000113	0.191	UBASH3A	Body	OpenSea	chr21	43838595	-	cg07250359		NM_001243467;NM_018961;NM_001001895
428	cg12399411	-0.168	0.678	0.946	0.000113	0.191			OpenSea	chr7	44134432	-	cg12399411
430	cg26431787	-0.00994	0.972	0.934	0.000113	0.191	PARP4	5'UTR	OpenSea	chr13	25079722	+	cg26431787		NM_006437
429	cg18195701	0.0876	0.178	1.66	0.000114	0.191			OpenSea	chr11	15919148	+	cg18195701
431	cg27304415	-0.037	0.0572	0.919	0.000114	0.191			OpenSea	chr3	77064282	-	cg27304415
432	cg00633015	-0.0709	0.663	0.908	0.000114	0.192	SPACA6P-AS	Body	OpenSea	chr19	52196032	-	cg00633015		NR_108100;NR_029693;NR_024330;NR_029482
433	cg13960680	0.0784	0.776	1.63	0.000115	0.192	SLC15A1	Body	OpenSea	chr13	99394346	-	cg13960680		NM_005073
434	cg02134977	-0.0587	0.907	0.903	0.000116	0.193			OpenSea	chr3	183182901	-	cg02134977
435	cg02320611	0.0611	0.422	1.62	0.000116	0.193	FAM20C	Body	N_Shelf	chr7	214850	+	cg02320611		NM_020223
437	cg13278637	-0.113	0.628	0.899	0.000116	0.193			OpenSea	chr2	203439561	-	cg13278637
436	cg12151330	-0.086	0.892	0.897	0.000117	0.193	PRKAB1	Body	OpenSea	chr12	120114103	-	cg12151330		NM_006253
438	cg02806042	0.0378	0.949	1.63	0.000117	0.194	KIAA0319L	Body	OpenSea	chr1	35921502	+	cg02806042		NM_024874
439	cg17567602	-0.141	0.543	0.877	0.000117	0.194	UXS1	Body	OpenSea	chr2	106732112	+	cg17567602		NM_025076
440	cg16399643	-0.058	0.878	0.904	0.000118	0.195	MRPL23	TSS1500	N_Shore	chr11	1967857	-	cg16399643		NM_021134
441	cg15125982	0.0861	0.152	1.62	0.000121	0.198			OpenSea	chr1	28431716	+	cg15125982
442	cg05230522	-0.0502	0.794	0.89	0.000121	0.199	PUS10	Body	OpenSea	chr2	61201907	+	cg05230522		NM_144709
443	cg03146196	0.139	0.554	1.57	0.000121	0.199	DEFB122	TSS1500	OpenSea	chr20	30007925	+	cg03146196		NR_002577
444	cg18998253	-0.0623	0.88	0.854	0.000122	0.199	LPPR4	Body	OpenSea	chr1	99763500	-	cg18998253		NM_001166252;NM_014839
445	cg19551427	-0.063	0.889	0.868	0.000123	0.201			OpenSea	chr5	162921297	-	cg19551427
446	cg12280622	0.1	0.16	1.55	0.000124	0.202	INSR	TSS1500	S_Shore	chr19	7295192	-	cg12280622	Unclassified	NM_000208;NM_001079817
447	cg08703465	-0.0958	0.873	0.825	0.000124	0.202	CSNK1A1	Body	OpenSea	chr5	148884366	+	cg08703465		NM_001271742;NM_001025105;NM_001892;NM_001271741
448	cg07169357	0.0595	0.817	1.53	0.000125	0.202	MFSD6	Body	OpenSea	chr2	191327289	+	cg07169357		NM_017694
449	cg03989749	-0.109	0.512	0.82	0.000126	0.203			OpenSea	chr5	3386653	-	cg03989749
451	cg11066943	0.07	0.31	1.55	0.000126	0.203			S_Shelf	chr9	126104626	-	cg11066943
450	cg09286428	-0.121	0.52	0.816	0.000127	0.203			OpenSea	chr4	55339975	+	cg09286428
452	cg11420685	0.0796	0.457	1.57	0.000127	0.203	OLFM3	Body	OpenSea	chr1	102303127	+	cg11420685		NR_110212;NM_001288821;NR_110211;NR_110210;NM_058170;NM_001288823
453	cg15995846	-0.058	0.891	0.82	0.000127	0.203	CSMD2	Body	OpenSea	chr1	34308099	-	cg15995846		NM_001281956;NM_052896
454	cg16005224	0.101	0.318	1.51	0.000127	0.203	SLC5A8	Body	N_Shore	chr12	101603174	+	cg16005224		NM_145913
455	cg21485122	-0.0396	0.938	0.816	0.000127	0.203			N_Shelf	chr2	71203331	-	cg21485122
456	cg10821964	0.0911	0.131	1.55	0.000128	0.203	EIF2AK4	Body	S_Shore	chr15	40269214	+	cg10821964	Gene_Associated_Cell_type_specific	NM_001013703
457	cg26917665	0.116	0.62	1.51	0.000128	0.203	TRPM5	TSS1500	S_Shelf	chr11	2444485	+	cg26917665		NM_014555
458	cg05131766	0.00865	0.0294	1.5	0.000129	0.204	PHKB	TSS200	Island	chr16	47495110	+	cg05131766	Promoter_Associated	NM_001031835;NM_000293;NM_030790
459	cg06910896	0.0844	0.238	1.51	0.000129	0.204			OpenSea	chr1	202968892	-	cg06910896
460	cg17522588	0.0501	0.119	1.52	0.000129	0.204			OpenSea	chr6	53556672	-	cg17522588
461	cg03781917	-0.121	0.774	0.794	0.00013	0.204	NR2F2-AS1	Body	OpenSea	chr15	96819332	-	cg03781917		NR_125738;NR_102743
462	cg07645892	0.0896	0.189	1.49	0.00013	0.204	FILIP1L	5'UTR	OpenSea	chr3	99823186	-	cg07645892		NM_001042459;NM_182909;NM_032359
463	cg06404763	-0.0621	0.912	0.813	0.000131	0.204			OpenSea	chr11	68384209	+	cg06404763
464	cg10921805	0.0881	0.654	1.5	0.000131	0.204	ASIC2	Body	OpenSea	chr17	32291267	+	cg10921805		NM_001094
468	cg13534901	-0.148	0.196	0.778	0.000131	0.204	AHR	Body	S_Shore	chr7	17339481	-	cg13534901	Promoter_Associated	NM_001621
465	cg12815987	0.0118	0.0357	1.5	0.000132	0.204	GPR68	5'UTR	Island	chr14	91719608	-	cg12815987	Promoter_Associated	NM_003485
466	cg13159060	-0.0857	0.44	0.784	0.000132	0.204	FOXH1	TSS200	N_Shore	chr8	145701897	-	cg13159060	Unclassified_Cell_type_specific	NM_003923
467	cg13297827	-0.117	0.818	0.768	0.000132	0.204	LARP4B	Body	OpenSea	chr10	865369	-	cg13297827		NM_015155
469	cg03738025	0.0556	0.144	1.49	0.000132	0.204			Island	chr6	105388694	+	cg03738025	Unclassified_Cell_type_specific
470	cg06947286	0.011	0.0274	1.47	0.000133	0.204	PDLIM4	Body	S_Shelf	chr5	131596602	+	cg06947286	Unclassified_Cell_type_specific	NM_003687;NM_001131027
472	cg11308367	-0.00938	0.0172	0.765	0.000133	0.205	MMP2	TSS1500	N_Shore	chr16	55512897	-	cg11308367		NM_001302510;NM_001302508;NM_004530
471	cg03009674	0.0655	0.66	1.49	0.000134	0.205	COL23A1	Body	S_Shore	chr5	177946401	-	cg03009674		NM_173465
475	cg09915983	0.0514	0.889	1.47	0.000134	0.205	VPS16	Body	OpenSea	chr20	2844691	-	cg09915983		NM_080413;NM_002836;NM_022575
473	cg07683388	0.0793	0.355	1.46	0.000135	0.205	ANKRD44	Body	Island	chr2	198029332	+	cg07683388		NM_153697
474	cg09696580	-0.0329	0.903	0.764	0.000135	0.205	KLHDC4	Body	OpenSea	chr16	87767110	-	cg09696580		NM_001184854;NM_001184856;NM_017566
476	cg11538998	-0.0668	0.813	0.747	0.000135	0.205			S_Shelf	chr17	21371533	-	cg11538998
477	cg26292912	0.0854	0.794	1.45	0.000135	0.205	WNT16	Body	N_Shore	chr7	120967874	-	cg26292912		NM_016087;NM_057168
478	cg08650507	0.0333	0.0569	1.45	0.000136	0.206	GSTO2	5'UTR	S_Shore	chr10	106029109	+	cg08650507	Promoter_Associated	NM_183239
479	cg05168344	-0.051	0.892	0.735	0.000137	0.206	LZTR1	Body	S_Shelf	chr22	21340160	-	cg05168344		NM_006767
480	cg14457311	0.136	0.624	1.44	0.000137	0.206	CACNA1G	Body	OpenSea	chr17	48698799	-	cg14457311	Unclassified_Cell_type_specific	NM_198384;NM_198379;NM_198380;NM_198377;NM_198385;NM_018896;NM_198396;NM_198386;NM_198376;NM_198388;NM_198383;NM_198382;NM_198378;NM_198387
481	cg22005634	0.00901	0.0265	1.43	0.000137	0.206	PPDPF	TSS200	Island	chr20	62152128	+	cg22005634	Promoter_Associated	NM_024299
484	cg07383572	-0.0338	0.943	0.749	0.000138	0.207	NDE1	Body	OpenSea	chr16	15776364	-	cg07383572	Gene_Associated_Cell_type_specific	NM_001143979;NM_017668
483	cg03346513	0.0251	0.0794	1.43	0.000139	0.207			OpenSea	chr3	14416020	-	cg03346513
487	cg11099986	-0.0497	0.101	0.73	0.000139	0.207			OpenSea	chr5	151097908	+	cg11099986
490	cg27625987	-0.0549	0.803	0.715	0.000139	0.207	DUSP8	5'UTR	OpenSea	chr11	1588488	+	cg27625987		NM_004420
482	cg02336163	-0.0667	0.907	0.739	0.00014	0.207	HARS	Body	N_Shelf	chr5	140068058	-	cg02336163		NM_002109
485	cg09044174	0.0516	0.872	1.42	0.00014	0.207	CDH4	Body	OpenSea	chr20	60308212	+	cg09044174		NM_001794
486	cg09502177	-0.0311	0.953	0.76	0.00014	0.207			OpenSea	chr10	45219814	-	cg09502177
488	cg16385583	-0.0996	0.339	0.74	0.00014	0.207	C1orf150	TSS1500	OpenSea	chr1	247711595	+	cg16385583		NM_145278
489	cg21511758	0.0737	0.902	1.44	0.00014	0.207			OpenSea	chr4	74129609	+	cg21511758
491	cg07959978	-0.158	0.756	0.714	0.000141	0.208	LEPR	5'UTR	S_Shelf	chr1	65994091	-	cg07959978		NM_001003680;NM_001003679;NM_002303
492	cg08202165	-0.0335	0.0708	0.76	0.000141	0.208			OpenSea	chr6	149744830	+	cg08202165
493	cg22251584	0.0296	0.969	1.45	0.000141	0.208	MCC	Body	OpenSea	chr5	112393406	+	cg22251584		NM_002387;NM_001085377
494	cg04672103	0.147	0.238	1.4	0.000142	0.208			S_Shelf	chr19	16396929	+	cg04672103	Unclassified_Cell_type_specific
498	cg13460465	-0.0375	0.586	0.693	0.000143	0.209	ZNF709	3'UTR	OpenSea	chr19	12572864	+	cg13460465		NM_152601;NM_001145647
495	cg02446282	0.0563	0.891	1.41	0.000144	0.209			OpenSea	chr6	73910861	-	cg02446282
496	cg04136484	0.0641	0.253	1.38	0.000144	0.209	TNRC6B	Body	OpenSea	chr22	40589892	+	cg04136484	Unclassified_Cell_type_specific	NM_001024843;NM_001162501;NM_015088
497	cg08704675	-0.0407	0.0609	0.688	0.000144	0.209	TAF15	TSS1500	N_Shore	chr17	34135721	-	cg08704675	Promoter_Associated	NM_139215;NM_003487
499	cg16967578	0.0472	0.16	1.38	0.000144	0.209	TGFB2	Body	OpenSea	chr1	218575437	-	cg16967578		NM_003238;NM_001135599
500	cg00326231	-0.0978	0.247	0.694	0.000145	0.21	CLTCL1	Body	N_Shore	chr22	19278249	+	cg00326231	Promoter_Associated	NM_001835;NM_007098

## Sheet: Tab 9
Supplementary Table 9: List of HOMA2-IR associated dmCpGs after adjustment for gait speed
Rank	row.names	logFC	AveExpr	B	p value	FDR	ucsc_refgene_name	ucsc_refgene_group	relation_to_island	chr	pos	strand	name	regulatory_feature_group	ucsc_refgene_accession
1	cg08944484	-0.0929	0.914	9.97	5.91e-09	0.00428	SCCPDH	3'UTR	OpenSea	chr1	246931160	+	cg08944484		NM_016002
3	cg01351409	0.162	0.564	9.88	1.89e-08	0.00499			OpenSea	chr7	96583194	+	cg01351409
2	cg00623421	-0.173	0.491	8.87	2.07e-08	0.00499			OpenSea	chr10	29228186	-	cg00623421	Unclassified_Cell_type_specific
4	cg02219409	0.187	0.753	8.35	9.79e-08	0.0163			OpenSea	chr20	58530235	+	cg02219409
5	cg10703001	-0.117	0.852	7.41	1.12e-07	0.0163			OpenSea	chr6	17011918	-	cg10703001
6	cg20625334	-0.0326	0.958	7.13	1.48e-07	0.0179	STAM2	Body	OpenSea	chr2	152991620	-	cg20625334	Unclassified_Cell_type_specific	NM_005843
7	cg04267098	-0.134	0.783	6.87	1.97e-07	0.0204	PLAG1	3'UTR	OpenSea	chr8	57075662	-	cg04267098		NM_001114635;NM_001114634;NM_002655
8	cg15926784	-0.0686	0.906	6.17	4.38e-07	0.0397	SEMA4G	1stExon	S_Shelf	chr10	102732746	+	cg15926784		NM_017893;NM_001203244
10	cg04099189	0.0208	0.971	6.83	5.41e-07	0.04			N_Shore	chr11	76755154	-	cg04099189
11	cg07635735	-0.128	0.802	5.92	5.56e-07	0.04			S_Shelf	chr2	242629078	-	cg07635735
9	cg02133557	0.133	0.366	6.7	6.07e-07	0.04	DIDO1	5'UTR	Island	chr20	61560434	-	cg02133557	Promoter_Associated	NM_022105;NM_080797;NM_033081
20	cg19423170	-0.102	0.904	5.48	9.01e-07	0.0429	APP	Body	OpenSea	chr21	27472122	+	cg19423170		NM_001136131;NM_001136016;NM_001204302;NM_001136129;NM_001136130;NM_000484;NM_001204303;NM_001204301;NM_201414;NM_201413
19	cg18584042	-0.158	0.413	5.43	9.54e-07	0.0429	MIR7853	Body	OpenSea	chr2	134191566	-	cg18584042		NR_107007;NM_207363;NM_207481
12	cg00295426	-0.0581	0.913	5.44	9.7e-07	0.0429	MAD1L1	Body	OpenSea	chr7	2208606	+	cg00295426		NM_003550;NM_001013837;NM_001013836
17	cg09600585	-0.0215	0.0477	5.44	1.03e-06	0.0429	CDH22	5'UTR	N_Shore	chr20	44935813	+	cg09600585	Unclassified	NM_021248
15	cg08640046	0.156	0.412	6.14	1.07e-06	0.0429			S_Shore	chr2	237088661	+	cg08640046
21	cg26180255	0.116	0.222	6.13	1.08e-06	0.0429	CELSR1	Body	N_Shelf	chr22	46856996	+	cg26180255		NM_014246
13	cg02108897	-0.1	0.377	5.29	1.12e-06	0.0429			OpenSea	chr2	149335628	+	cg02108897
14	cg08148660	0.0619	0.097	6.13	1.13e-06	0.0429	MIR548H4	Body	N_Shore	chr15	69323934	-	cg08148660	Unclassified	NR_031680;NM_024505
18	cg10416784	-0.0507	0.0925	5.23	1.2e-06	0.0429			OpenSea	chr2	58797233	-	cg10416784
16	cg08800761	-0.043	0.938	5.21	1.24e-06	0.0429	UGGT2	Body	OpenSea	chr13	96666612	+	cg08800761		NM_020121
22	cg14612428	0.0398	0.0773	5.9	1.38e-06	0.0456	GNAL	5'UTR	Island	chr18	11751566	-	cg14612428		NM_001142339;NM_002071;NM_001142339;NM_002071;NM_182978
23	cg06892714	0.0975	0.14	5.84	1.47e-06	0.0465	LINC00461	TSS1500	S_Shore	chr5	87981923	-	cg06892714		NR_015436
33	cg16388983	-0.0447	0.919	4.92	1.7e-06	0.0511	PTPN14	5'UTR	N_Shelf	chr1	214720805	-	cg16388983		NM_005401
30	cg12206269	-0.0776	0.819	4.74	2e-06	0.0511	TULP4	Body	OpenSea	chr6	158927625	+	cg12206269	Unclassified_Cell_type_specific	NM_001007466;NM_020245
35	cg21781422	-0.115	0.809	4.74	2e-06	0.0511	RNF8	3'UTR	OpenSea	chr6	37358794	-	cg21781422		NM_003958;NM_183078
28	cg11040884	-0.123	0.793	4.7	2.04e-06	0.0511	PDLIM3	TSS1500	S_Shore	chr4	186458094	-	cg11040884		NM_014476;NM_001114107;NM_001257963;NM_001257962;NR_047562
34	cg20815084	-0.0118	0.0185	4.68	2.15e-06	0.0511	BAT4	TSS1500	Island	chr6	31633626	+	cg20815084	Promoter_Associated	NM_033177;NM_001320
32	cg14947787	0.0481	0.893	5.52	2.17e-06	0.0511	GPX2	3'UTR	OpenSea	chr14	65405931	+	cg14947787		NM_002083
25	cg07245542	-0.0897	0.889	4.64	2.23e-06	0.0511			OpenSea	chr16	19341983	-	cg07245542
24	cg00881448	-0.132	0.63	4.62	2.3e-06	0.0511			OpenSea	chr10	30248683	+	cg00881448
31	cg13451048	0.11	0.314	5.41	2.33e-06	0.0511	ERI3	Body	N_Shore	chr1	44820073	-	cg13451048		NM_024066
26	cg08379995	0.105	0.553	5.41	2.38e-06	0.0511	RBM19	Body	OpenSea	chr12	114380925	-	cg08379995		NM_016196;NM_001146698;NM_001146699
29	cg11409040	-0.0281	0.906	4.54	2.44e-06	0.0511			OpenSea	chr14	77355428	-	cg11409040
27	cg10241812	-0.181	0.763	4.54	2.47e-06	0.0511	DNAH6	Body	OpenSea	chr2	84851674	+	cg10241812		NM_001370
38	cg11968792	0.122	0.478	5.25	2.74e-06	0.0528			OpenSea	chr8	877456	-	cg11968792
36	cg04349455	-0.139	0.733	4.44	2.78e-06	0.0528	PARK2	Body	OpenSea	chr6	161971555	-	cg04349455		NM_013988;NM_013987;NM_004562
39	cg12713159	0.112	0.299	5.22	2.9e-06	0.0528			OpenSea	chr19	11646763	+	cg12713159	Unclassified
41	cg24287239	0.04	0.075	5.27	2.94e-06	0.0528	TNFSF11	TSS200	Island	chr13	43148278	-	cg24287239	Unclassified	NM_003701;NM_033012
40	cg17081628	-0.0917	0.889	4.36	2.98e-06	0.0528	CDS2	Body	OpenSea	chr20	5158783	-	cg17081628		NM_003818
37	cg10125317	0.107	0.278	5.15	2.99e-06	0.0528	HOXD10	1stExon	Island	chr2	176982230	+	cg10125317		NM_002148
56	cg17612681	-0.04	0.947	4.23	3.45e-06	0.0564			OpenSea	chr2	66298197	-	cg17612681
52	cg11255208	-0.0821	0.416	4.18	3.72e-06	0.0564	ATXN7L3	Body	N_Shore	chr17	42275334	-	cg11255208	Promoter_Associated	NM_001098833;NM_020218
64	cg26642904	-0.065	0.92	4.12	3.8e-06	0.0564	LRPPRC	Body	OpenSea	chr2	44175698	+	cg26642904		NM_133259
55	cg16534579	-0.066	0.931	4.15	3.81e-06	0.0564	PARK2	Body	N_Shelf	chr6	162064339	-	cg16534579		NM_004562;NM_013987;NM_013988
46	cg04415270	-0.158	0.539	4.11	3.89e-06	0.0564	RFX8	TSS200	S_Shore	chr2	102091202	-	cg04415270	Promoter_Associated_Cell_type_specific	NM_001145664
42	cg00326231	-0.105	0.247	4.12	3.95e-06	0.0564	CLTCL1	Body	N_Shore	chr22	19278249	+	cg00326231	Promoter_Associated	NM_001835;NM_007098
43	cg01480256	0.0926	0.893	4.9	3.98e-06	0.0564			OpenSea	chr6	101528491	-	cg01480256
54	cg13276536	0.104	0.351	4.87	4.03e-06	0.0564	CCSER1	5'UTR	OpenSea	chr4	91096255	+	cg13276536		NM_001145065
49	cg05822633	0.0377	0.1	4.86	4.11e-06	0.0564	BTBD3	5'UTR	OpenSea	chr20	11898531	-	cg05822633		NM_181443;NM_014962
57	cg18185665	0.0742	0.171	4.86	4.11e-06	0.0564	CENPV	TSS1500	Island	chr17	16257111	-	cg18185665	Promoter_Associated	NM_181716
63	cg26621248	-0.0458	0.0738	4.09	4.17e-06	0.0564	CD151	TSS1500	Island	chr11	831888	-	cg26621248		NM_001039490;NM_139029;NM_139030;NM_004357;NM_173584;NM_001286606
53	cg11893955	-0.0187	0.951	4.07	4.19e-06	0.0564			OpenSea	chr8	28918821	+	cg11893955	Promoter_Associated
44	cg02346105	-0.0716	0.899	3.98	4.51e-06	0.0564			OpenSea	chr4	54824761	-	cg02346105
62	cg24957489	0.104	0.392	4.77	4.51e-06	0.0564			OpenSea	chr12	103200087	+	cg24957489
45	cg03899215	0.104	0.351	4.76	4.54e-06	0.0564	PTPRN2	Body	N_Shore	chr7	157996423	-	cg03899215		NM_002847;NM_130842;NM_130843
58	cg18951582	0.111	0.718	4.76	4.62e-06	0.0564	ADSSL1	Body	OpenSea	chr14	105207600	+	cg18951582		NM_199165;NM_152328
50	cg06726818	-0.112	0.912	3.95	4.67e-06	0.0564	TULP3	Body	OpenSea	chr12	3036898	-	cg06726818		NM_003324;NM_001160408
51	cg09402367	0.0168	0.041	4.73	4.69e-06	0.0564			Island	chr16	1153273	-	cg09402367
59	cg22007860	-0.146	0.835	3.92	4.83e-06	0.0564			OpenSea	chr3	69640382	-	cg22007860
60	cg22189436	-0.104	0.894	3.94	4.86e-06	0.0564	PIK3CB	TSS200	OpenSea	chr3	138426576	-	cg22189436		NM_001256045;NM_006219
61	cg23681581	0.0162	0.0291	4.79	4.86e-06	0.0564			N_Shore	chr12	119417806	-	cg23681581	Unclassified
48	cg05693450	0.0585	0.0827	4.75	4.93e-06	0.0564	KCNU1	1stExon	OpenSea	chr8	36641924	+	cg05693450		NM_001031836;NM_001031836
47	cg05183145	-0.117	0.842	3.86	4.98e-06	0.0564	C2CD2L	Body	S_Shelf	chr11	118982262	-	cg05183145		NM_001290474;NM_014807
65	cg06593906	0.071	0.922	4.69	5.22e-06	0.0582	COG5	Body	OpenSea	chr7	107026925	+	cg06593906		NM_006348;NM_001161520;NM_181733
66	cg19867991	-0.0883	0.622	3.77	5.63e-06	0.0618	CALR	Body	S_Shore	chr19	13051573	+	cg19867991		NM_004343
73	cg16072884	-0.0957	0.81	3.71	5.84e-06	0.0623	KIAA1462	Body	OpenSea	chr10	30317625	+	cg16072884		NM_020848
68	cg03612435	-0.133	0.514	3.7	5.93e-06	0.0623			S_Shore	chr22	19160780	-	cg03612435
69	cg12331505	-0.196	0.51	3.68	6.02e-06	0.0623			OpenSea	chr5	3093646	+	cg12331505
71	cg14417798	0.0332	0.0704	4.46	6.31e-06	0.0623	MAP3K7CL	1stExon	OpenSea	chr21	30464877	-	cg14417798		NM_001286619;NM_001286622;NM_001286618;NM_001286617;NM_001286623;NM_001286619;NM_001286634;NM_020152
72	cg15564226	-0.0761	0.833	3.66	6.31e-06	0.0623	MAPK8IP3	Body	OpenSea	chr16	1764329	-	cg15564226		NM_015133;NM_001040439
74	cg22254580	-0.109	0.818	3.66	6.33e-06	0.0623	GOLGA3	3'UTR	N_Shelf	chr12	133346264	-	cg22254580	Gene_Associated_Cell_type_specific	NM_005895
67	cg02691866	0.0755	0.903	4.45	6.35e-06	0.0623			OpenSea	chr15	37415461	+	cg02691866
70	cg12719960	-0.047	0.915	3.65	6.36e-06	0.0623			S_Shore	chr15	80545873	+	cg12719960
75	cg24027742	-0.12	0.762	3.6	6.54e-06	0.0632	SYVN1	3'UTR	OpenSea	chr11	64895147	-	cg24027742		NM_172230;NM_032431
76	cg02397064	0.0811	0.816	4.38	6.78e-06	0.0647	2009-09-01	Body	OpenSea	chr17	75462916	+	cg02397064		NM_001113492;NM_001113496;NM_001113493;NM_001113491;NM_006640;NM_001113494
77	cg20818795	0.134	0.701	4.31	7.26e-06	0.0684			S_Shelf	chr14	20906149	+	cg20818795
78	cg13357714	-0.1	0.765	3.51	7.44e-06	0.0691	SGCD	Body	OpenSea	chr5	155807613	+	cg13357714		NM_001128209;NM_172244;NM_000337
79	cg06980268	-0.0171	0.97	3.46	7.65e-06	0.0702	EYA2	5'UTR	S_Shelf	chr20	45527430	+	cg06980268		NM_172110;NM_005244
80	cg22180280	-0.13	0.807	3.44	7.77e-06	0.0704	TCEA1	Body	OpenSea	chr8	54919227	+	cg22180280		NR_109902;NR_109901;NM_006756;NM_201437
81	cg07191562	0.0213	0.963	4.27	8.03e-06	0.0719	MACROD2	Body	OpenSea	chr20	14825814	-	cg07191562		NM_080676
86	cg22983290	0.0925	0.864	4.18	8.31e-06	0.0732	INPP5A	Body	N_Shore	chr10	134593727	-	cg22983290		NM_005539
83	cg11228807	-0.105	0.853	3.35	8.57e-06	0.0732			OpenSea	chr2	70874773	+	cg11228807
82	cg00711788	-0.0728	0.901	3.39	8.67e-06	0.0732	HS6ST3	Body	OpenSea	chr13	97424822	+	cg00711788		NM_153456
85	cg22785672	-0.131	0.479	3.34	8.73e-06	0.0732	DBNL	TSS1500	N_Shore	chr7	44083650	+	cg22785672	Promoter_Associated	NM_001122956;NM_014063;NM_001014436
87	cg24553170	0.0862	0.16	4.14	8.75e-06	0.0732	AGBL4	Body	S_Shore	chr1	49243472	+	cg24553170	Unclassified_Cell_type_specific	NM_032785;NM_024603
84	cg22566312	-0.163	0.607	3.34	8.78e-06	0.0732	SUGCT	Body	OpenSea	chr7	40515317	+	cg22566312		NM_024728;NM_001193312;NM_001193313;NM_001193311
88	cg16410144	0.013	0.0173	4.1	8.97e-06	0.0739			S_Shelf	chr22	46461366	-	cg16410144
89	cg01612330	-0.154	0.565	3.28	9.24e-06	0.0741	LPCAT2	Body	OpenSea	chr16	55560652	+	cg01612330		NM_017839
90	cg06623778	-0.133	0.377	3.27	9.26e-06	0.0741			S_Shelf	chr1	848409	-	cg06623778
91	cg09781115	0.0459	0.924	4.07	9.3e-06	0.0741	RRP12	Body	OpenSea	chr10	99127233	+	cg09781115		NM_001145114;NM_015179;NM_001284337
92	cg10137383	-0.146	0.511	3.26	9.65e-06	0.076	SLC1A7	Body	OpenSea	chr1	53600929	+	cg10137383		NR_109858;NM_006671;NM_001287595;NM_001287597;NM_001287596
93	cg19675628	0.11	0.144	3.98	1e-05	0.0775	TCEB3-AS1	Body	OpenSea	chr1	24098967	-	cg19675628	Unclassified	NR_038280
94	cg22991836	0.0116	0.0337	4.01	1.01e-05	0.0775	KAT2B	Body	OpenSea	chr3	20122883	-	cg22991836		NM_003884
95	cg21475771	0.0919	0.169	3.95	1.04e-05	0.0792			OpenSea	chr2	11820862	-	cg21475771
100	cg12492345	0.0478	0.0584	3.93	1.11e-05	0.0818			Island	chr16	54971007	-	cg12492345
102	cg14563989	-0.138	0.561	3.11	1.11e-05	0.0818			OpenSea	chr15	96241842	+	cg14563989
103	cg15004389	-0.0255	0.0611	3.13	1.13e-05	0.0818	IRS1	TSS1500	Island	chr2	227664911	+	cg15004389		NM_005544
97	cg05934667	-0.111	0.619	3.11	1.14e-05	0.0818	OCLN	5'UTR	OpenSea	chr5	68808834	+	cg05934667		NM_001205255;NM_001205254;NM_002538
98	cg06359253	-0.102	0.879	3.11	1.14e-05	0.0818	DGCR2	Body	OpenSea	chr22	19048235	+	cg06359253		NR_033674;NM_001184781;NM_001173534;NM_001173533;NM_005137
96	cg03902118	-0.0473	0.833	3.11	1.16e-05	0.0818			OpenSea	chr1	234868719	+	cg03902118
99	cg09122588	-0.232	0.842	3.11	1.17e-05	0.0818	HS6ST3	Body	OpenSea	chr13	97422029	+	cg09122588		NM_153456
104	cg16194234	-0.11	0.814	3.06	1.17e-05	0.0818	PIK3CB	Body	OpenSea	chr3	138413709	-	cg16194234		NM_006219
105	cg18931014	0.0706	0.889	3.85	1.17e-05	0.0818	LRRC27	Body	N_Shelf	chr10	134161582	-	cg18931014		NM_001143757;NM_030626;NM_001143759;NM_001143758;NR_026559
106	cg25457815	0.093	0.594	3.83	1.19e-05	0.0818	ATP11A	Body	N_Shore	chr13	113427738	+	cg25457815		NM_015205;NM_032189
101	cg14254852	-0.0393	0.919	3.06	1.2e-05	0.0818			S_Shore	chr1	55268659	-	cg14254852
108	cg09704075	0.116	0.561	3.75	1.27e-05	0.0854	CDH23	Body	OpenSea	chr10	73466766	+	cg09704075		NM_001171931;NM_001171930;NM_022124
112	cg23273947	0.0323	0.899	3.79	1.28e-05	0.0854			OpenSea	chr15	68267131	-	cg23273947
109	cg10385382	-0.168	0.673	2.97	1.32e-05	0.0854			S_Shore	chr7	121951055	+	cg10385382
110	cg19028589	-0.0606	0.917	2.94	1.32e-05	0.0854			OpenSea	chr5	143208496	-	cg19028589
107	cg00293409	0.0176	0.0312	3.71	1.33e-05	0.0854	LRRC33	5'UTR	Island	chr3	196366669	-	cg00293409	Promoter_Associated	NM_198565;NM_198565
111	cg19125082	0.0159	0.949	3.71	1.33e-05	0.0854	LOC101926892	TSS1500	OpenSea	chr8	71382682	-	cg19125082		NR_110653
113	cg24639857	-0.0763	0.911	2.93	1.33e-05	0.0854			N_Shelf	chr10	92978189	-	cg24639857
114	cg01370241	-0.106	0.649	2.9	1.37e-05	0.087	VWCE	Body	OpenSea	chr11	61049520	-	cg01370241		NM_152718
115	cg00892999	0.0267	0.888	3.65	1.41e-05	0.0871	GAK	Body	N_Shore	chr4	892055	-	cg00892999		NM_005255
118	cg18027592	-0.11	0.662	2.9	1.41e-05	0.0871	LMO7	Body	OpenSea	chr13	76235074	+	cg18027592	Unclassified_Cell_type_specific	NM_005358
116	cg10093405	-0.132	0.708	2.91	1.42e-05	0.0871			OpenSea	chr11	80555322	-	cg10093405
119	cg18292904	-0.025	0.875	2.86	1.42e-05	0.0871	MST1R	Body	N_Shore	chr3	49939703	+	cg18292904		NM_002447
117	cg16457916	0.0246	0.069	3.66	1.44e-05	0.0871			OpenSea	chr16	83968360	+	cg16457916
120	cg20168645	-0.0468	0.93	2.86	1.44e-05	0.0871			OpenSea	chr13	115041374	-	cg20168645
121	cg24828901	-0.0394	0.936	2.89	1.46e-05	0.0873	MTUS2	3'UTR	S_Shore	chr13	30079062	+	cg24828901		NM_001033602;NM_015233
122	cg27570304	0.145	0.553	3.61	1.47e-05	0.0876			OpenSea	chr22	50072468	+	cg27570304
127	cg11915444	-0.0863	0.936	2.81	1.52e-05	0.089			OpenSea	chr2	12237012	-	cg11915444
128	cg13188519	-0.123	0.718	2.79	1.54e-05	0.089	C14orf156	Body	S_Shelf	chr14	78176682	+	cg13188519		NM_031210
137	cg26912485	-0.0865	0.554	2.82	1.56e-05	0.089	B3GAT1	Body	S_Shore	chr11	134254936	+	cg26912485		NM_018644;NM_054025
133	cg20750319	-0.0177	0.974	2.79	1.57e-05	0.089	PRKAR1B	Body	OpenSea	chr7	625089	+	cg20750319		NM_001164759;NM_001164762;NM_001164758;NM_001164760;NM_001164761;NM_002735
123	cg02776498	0.0603	0.303	3.55	1.58e-05	0.089	ARHGEF17	Body	Island	chr11	73054185	+	cg02776498		NM_014786
132	cg20447485	0.124	0.823	3.56	1.6e-05	0.089	KIF3A	Body	OpenSea	chr5	132040051	+	cg20447485		NM_007054;NM_001300791;NM_001300792
135	cg22115305	0.0513	0.941	3.51	1.62e-05	0.089			OpenSea	chr5	14004436	+	cg22115305
124	cg04722675	0.0822	0.789	3.5	1.63e-05	0.089	CACNA1H	Body	Island	chr16	1219510	+	cg04722675		NM_021098;NM_001005407
126	cg05600126	0.181	0.591	3.5	1.63e-05	0.089	ABR	Body	N_Shore	chr17	950540	-	cg05600126		NM_021962;NM_001092;NM_001159746
130	cg18819399	-0.0632	0.894	2.74	1.65e-05	0.089	PLOD1	Body	OpenSea	chr1	12031440	-	cg18819399		NM_000302
136	cg25049339	-0.0856	0.662	2.74	1.65e-05	0.089			OpenSea	chr14	55581592	+	cg25049339
125	cg04839991	0.184	0.652	3.51	1.66e-05	0.089			OpenSea	chr2	237880790	-	cg04839991
131	cg18857402	-0.122	0.858	2.71	1.66e-05	0.089			OpenSea	chr1	244263106	+	cg18857402
129	cg17522588	0.05	0.119	3.51	1.68e-05	0.089			OpenSea	chr6	53556672	-	cg17522588
134	cg21216220	-0.0876	0.869	2.71	1.68e-05	0.089	ACACA	5'UTR	OpenSea	chr17	35732945	-	cg21216220		NM_198839;NM_198834;NM_173625
138	cg23939846	-0.147	0.468	2.7	1.71e-05	0.0898			OpenSea	chr6	3585854	-	cg23939846
139	cg07128021	-0.0981	0.48	2.68	1.76e-05	0.0915	LOC283050	Body	N_Shelf	chr10	80824237	-	cg07128021	Unclassified_Cell_type_specific	NR_024431;NR_024429;NR_015429
140	cg07814555	-0.057	0.916	2.72	1.77e-05	0.0915	CCDC81	Body	OpenSea	chr11	86127683	+	cg07814555		NM_001156474;NM_021827
141	cg19642433	-0.0576	0.928	2.67	1.78e-05	0.0915	C12orf56	Body	N_Shore	chr12	64783703	-	cg19642433	Unclassified_Cell_type_specific	NM_001170633;NM_001099676
142	cg03021388	0.0292	0.0527	3.39	1.83e-05	0.0933	FILIP1L	Body	OpenSea	chr3	99565499	-	cg03021388		NM_001282793;NM_001282794;NR_031662;NM_032359;NM_182909
143	cg08070004	0.0211	0.0391	3.43	1.84e-05	0.0935	ERBB4	Body	OpenSea	chr2	212399596	+	cg08070004		NM_001042599;NM_005235
144	cg19333996	-0.141	0.863	2.59	1.88e-05	0.0945	KIAA1549	3'UTR	OpenSea	chr7	138518178	+	cg19333996		NM_001164665;NM_020910
146	cg08364102	0.0414	0.054	3.41	1.91e-05	0.095	OSBPL2	5'UTR	S_Shore	chr20	60814547	-	cg08364102		NM_144498;NM_014835;NM_001278649
148	cg22694480	0.0179	0.0693	3.35	1.92e-05	0.095	VIPR1	TSS200	Island	chr3	42544060	+	cg22694480	Promoter_Associated	NM_004624
145	cg04711063	0.0432	0.952	3.33	1.94e-05	0.095	BMPER	Body	Island	chr7	34118464	-	cg04711063		NM_133468
147	cg20732562	-0.12	0.569	2.56	1.94e-05	0.095	LINC01532	TSS1500	OpenSea	chr19	29492495	-	cg20732562		NR_040036
155	cg21910779	0.0918	0.744	3.32	2e-05	0.0969	TSSC4	TSS1500	N_Shore	chr11	2420649	-	cg21910779	Promoter_Associated_Cell_type_specific	NM_001297658;NM_005706;NM_001297660;NM_001297661
157	cg27237559	0.0858	0.58	3.32	2.01e-05	0.0969	OTOF	Body	OpenSea	chr2	26745828	+	cg27237559		NM_001287489;NM_194248
150	cg09660116	0.082	0.491	3.32	2.04e-05	0.0969	COL16A1	Body	OpenSea	chr1	32155239	-	cg09660116		NM_001856
151	cg13679083	-0.0801	0.848	2.54	2.05e-05	0.0969	ARL15	Body	OpenSea	chr5	53240482	-	cg13679083		NM_019087
152	cg16230706	0.053	0.116	3.3	2.05e-05	0.0969			OpenSea	chr1	221489255	-	cg16230706
153	cg19458996	-0.0848	0.845	2.53	2.07e-05	0.0969	FNTA	TSS1500	N_Shore	chr8	42910398	+	cg19458996		NM_002027;NR_033698
156	cg23779667	0.0344	0.959	3.27	2.08e-05	0.0969	USP45	Body	OpenSea	chr6	99924222	-	cg23779667		NM_001080481
154	cg21859290	-0.0915	0.546	2.5	2.09e-05	0.0969	CDK2AP2	3'UTR	N_Shore	chr11	67274402	-	cg21859290		NM_005851
149	cg08659204	0.0395	0.938	3.25	2.1e-05	0.0969			OpenSea	chr17	35242555	-	cg08659204
160	cg17791035	0.0165	0.0573	3.28	2.15e-05	0.0986	FAM118A	5'UTR	Island	chr22	45705866	+	cg17791035	NonGene_Associated	NM_001104595;NM_017911;NM_017911
158	cg05184032	0.0633	0.194	3.21	2.18e-05	0.0986	GCLC	Body	OpenSea	chr6	53395402	-	cg05184032		NM_001197115;NM_001498
159	cg15866669	0.0532	0.886	3.27	2.18e-05	0.0986			OpenSea	chr3	122041309	-	cg15866669
162	cg00870514	-0.129	0.763	2.43	2.23e-05	0.0994	RAB11FIP4	TSS1500	N_Shore	chr17	29717946	-	cg00870514	Unclassified_Cell_type_specific	NM_032932
161	cg00659527	-0.051	0.936	2.44	2.25e-05	0.0994			N_Shelf	chr3	111390171	-	cg00659527
163	cg10522641	-0.14	0.706	2.44	2.26e-05	0.0994			OpenSea	chr14	22890836	-	cg10522641
167	cg21554704	0.0263	0.956	3.2	2.27e-05	0.0994			OpenSea	chr2	225282008	-	cg21554704
164	cg12707710	0.155	0.8	3.2	2.29e-05	0.0994	KIAA1211	5'UTR	OpenSea	chr4	57137351	+	cg12707710		NM_020722
165	cg14579314	-0.0246	0.931	2.42	2.3e-05	0.0994			Island	chr3	99944324	+	cg14579314
166	cg21268578	0.0239	0.0708	3.17	2.3e-05	0.0994	GGA1	3'UTR	OpenSea	chr22	38029478	-	cg21268578	Gene_Associated	NM_001001560;NM_013365
168	cg23480666	0.0673	0.9	3.2	2.3e-05	0.0994	AGBL1	Body	OpenSea	chr15	87175137	-	cg23480666		NM_152336
169	cg06788790	0.0217	0.0406	3.18	2.32e-05	0.0996	RNF126P1	Body	Island	chr17	55123356	+	cg06788790	Unclassified_Cell_type_specific	NR_002818
170	cg10010600	-0.046	0.92	2.4	2.37e-05	0.101	RPS27	TSS1500	N_Shore	chr1	153962016	+	cg10010600		NM_001030
171	cg18727576	-0.0651	0.922	2.43	2.39e-05	0.101	APBB2	Body	OpenSea	chr4	40992056	+	cg18727576		NM_173075;NM_001166050;NM_004307
174	cg27245573	0.129	0.256	3.11	2.44e-05	0.103	NKAIN3	Body	OpenSea	chr8	63386950	+	cg27245573		NR_130764;NM_001304533
172	cg16049362	-0.0383	0.918	2.36	2.45e-05	0.103			OpenSea	chr9	33419926	+	cg16049362
173	cg20780180	-0.0902	0.874	2.34	2.47e-05	0.103	SNX24	Body	OpenSea	chr5	122251808	+	cg20780180		NM_014035
176	cg03328571	-0.103	0.787	2.31	2.57e-05	0.106	LRP2	Body	N_Shelf	chr2	170214803	-	cg03328571		NM_004525
177	cg22291003	0.0566	0.912	3.07	2.58e-05	0.106			OpenSea	chr11	101743985	+	cg22291003
175	cg00713005	-0.104	0.805	2.28	2.59e-05	0.106			N_Shelf	chr1	32824095	+	cg00713005
178	cg03372905	0.14	0.344	3.08	2.61e-05	0.106	NEU4	Body	N_Shore	chr2	242752746	+	cg03372905		NM_080741;NM_001167601;NM_001167602;NM_001167599;NM_001167600
179	cg06828646	-0.0275	0.951	2.3	2.68e-05	0.108			N_Shelf	chr16	90034928	+	cg06828646
180	cg14878421	-0.127	0.757	2.26	2.7e-05	0.108			OpenSea	chr4	89226482	+	cg14878421
181	cg15286970	0.138	0.657	3	2.7e-05	0.108	CYP19A1	5'UTR	OpenSea	chr15	51591447	-	cg15286970		NM_000103;NM_031226
182	cg26274946	0.0145	0.0537	3	2.71e-05	0.108	HTRA1	TSS200	Island	chr10	124220856	-	cg26274946		NM_002775
183	cg06807315	0.0946	0.744	3	2.74e-05	0.108	TTN-AS1	TSS1500	OpenSea	chr2	179387541	+	cg06807315		NR_038271;NR_038272;NR_031666
184	cg11257986	0.0603	0.316	2.99	2.77e-05	0.109	RNF165	5'UTR	OpenSea	chr18	43959881	+	cg11257986		NM_001256758;NM_152470
188	cg25414515	-0.0805	0.869	2.21	2.82e-05	0.11	KIRREL3	Body	OpenSea	chr11	126325242	+	cg25414515		NM_032531;NM_001301097;NM_001161707
187	cg12963611	0.0127	0.029	2.97	2.83e-05	0.11	KCNAB1	Body	Island	chr3	156009008	-	cg12963611		NM_003471;NM_172159;NM_172159;NM_172160
185	cg03357684	-0.165	0.585	2.18	2.84e-05	0.11			OpenSea	chr1	8985145	+	cg03357684
186	cg12101340	0.118	0.58	2.94	2.85e-05	0.11			OpenSea	chr13	53972317	+	cg12101340
189	cg10334416	-0.0961	0.87	2.18	2.9e-05	0.111			OpenSea	chr17	32504524	+	cg10334416
190	cg26178272	-0.0275	0.0384	2.2	2.94e-05	0.112	MOXD1	TSS200	Island	chr6	132722822	+	cg26178272	Unclassified_Cell_type_specific	NM_015529
191	cg19539732	0.0449	0.945	2.91	2.98e-05	0.113	ENTPD4	Body	OpenSea	chr8	23294732	+	cg19539732		NM_001128930;NM_004901
192	cg10094691	-0.147	0.71	2.12	3.06e-05	0.115	DSCAM	Body	N_Shelf	chr21	42210827	-	cg10094691		NM_001389
194	cg20995089	0.041	0.913	2.86	3.08e-05	0.115			OpenSea	chr8	283841	-	cg20995089
193	cg10803309	0.0917	0.89	2.86	3.09e-05	0.115	HIPK3	Body	OpenSea	chr11	33317039	-	cg10803309		NM_001048200;NM_005734
195	cg06456864	-0.0607	0.876	2.13	3.16e-05	0.117	GRM4	1stExon	OpenSea	chr6	34101399	-	cg06456864		NM_000841;NM_000841
196	cg07250359	0.0931	0.636	2.87	3.17e-05	0.117	UBASH3A	Body	OpenSea	chr21	43838595	-	cg07250359		NM_001243467;NM_018961;NM_001001895
197	cg07959978	-0.165	0.756	2.1	3.18e-05	0.117	LEPR	5'UTR	S_Shelf	chr1	65994091	-	cg07959978		NM_001003680;NM_001003679;NM_002303
198	cg23958905	0.15	0.226	2.86	3.18e-05	0.117	DPH6-AS1	Body	OpenSea	chr15	35923031	-	cg23958905		NR_038251
199	cg13630562	-0.0353	0.903	2.11	3.24e-05	0.118			S_Shelf	chr9	131967784	-	cg13630562
200	cg21388167	-0.106	0.535	2.07	3.26e-05	0.118			OpenSea	chr11	62722074	+	cg21388167
204	cg21645752	0.0201	0.964	2.82	3.29e-05	0.118	GABBR1	Body	N_Shore	chr6	29598695	+	cg21645752		NM_021904;NM_001470
205	cg25475839	-0.0721	0.913	2.04	3.29e-05	0.118	CDKAL1	Body	OpenSea	chr6	20697104	+	cg25475839		NM_017774
203	cg10310944	-0.0725	0.852	2.05	3.32e-05	0.118			OpenSea	chr12	3578755	+	cg10310944
202	cg08049231	-0.0353	0.93	2.08	3.33e-05	0.118	CCDC61	5'UTR	S_Shore	chr19	46504777	+	cg08049231		NM_001267723
201	cg04194678	0.088	0.125	2.81	3.34e-05	0.118	ACSS1	TSS1500	OpenSea	chr20	25013842	-	cg04194678		NM_001252676;NM_001252677;NM_032501;NM_001252675
206	cg06038470	0.0157	0.969	2.77	3.39e-05	0.119			Island	chr16	410721	-	cg06038470
210	cg27271937	-0.0747	0.155	2.02	3.49e-05	0.121	PLEKHG6	TSS1500	N_Shore	chr12	6419570	+	cg27271937	Unclassified_Cell_type_specific	NM_001144856;NM_018173
207	cg06251018	-0.15	0.769	2	3.5e-05	0.121			OpenSea	chr11	9571533	-	cg06251018
209	cg15495648	-0.0373	0.941	2.04	3.5e-05	0.121			S_Shelf	chr5	56251189	+	cg15495648
208	cg13827361	0.0445	0.927	2.77	3.52e-05	0.121			N_Shore	chr9	102580782	+	cg13827361
211	cg19364765	-0.0628	0.917	1.97	3.57e-05	0.122	LINC01111	Body	OpenSea	chr8	77366948	+	cg19364765		NR_105006
212	cg26599373	0.118	0.551	2.72	3.57e-05	0.122	IL17B	TSS1500	OpenSea	chr5	148759040	-	cg26599373		NM_014443
213	cg13750441	0.0141	0.0298	2.73	3.62e-05	0.123	PXK	TSS1500	N_Shore	chr3	58318267	+	cg13750441	Promoter_Associated	NM_017771
214	cg16479595	-0.116	0.705	1.96	3.69e-05	0.125			OpenSea	chr2	127461121	+	cg16479595
215	cg05817996	-0.0802	0.785	1.94	3.75e-05	0.126	C11orf93	3'UTR	OpenSea	chr11	111179338	-	cg05817996		NM_001136105
217	cg17420360	0.0517	0.0802	2.67	3.79e-05	0.127	DNAJC22	TSS200	Island	chr12	49740840	+	cg17420360		NM_024902
216	cg13504918	-0.0523	0.9	1.98	3.8e-05	0.127			OpenSea	chr16	84845674	+	cg13504918
221	cg25226400	0.0263	0.0735	2.65	3.87e-05	0.129			OpenSea	chr4	111991731	+	cg25226400
218	cg00395210	0.0644	0.0952	2.63	3.89e-05	0.129			Island	chr12	48592465	-	cg00395210	Promoter_Associated
220	cg14309893	-0.133	0.706	1.88	3.91e-05	0.129	BICC1	Body	OpenSea	chr10	60553070	-	cg14309893		NM_001080512
219	cg00513039	-0.0474	0.952	1.91	3.92e-05	0.129	OPA1-AS1	Body	OpenSea	chr3	193340620	+	cg00513039		NR_046634;NM_130831;NM_130837;NM_130836;NM_130835;NM_130834;NM_130833;NM_130832;NM_015560
222	cg21097491	0.0432	0.157	2.62	4e-05	0.13	FAM53B	Body	OpenSea	chr10	126373962	-	cg21097491	Unclassified_Cell_type_specific	NM_014661
223	cg18683500	-0.139	0.438	1.85	4.05e-05	0.132			OpenSea	chr13	98233551	-	cg18683500
224	cg00089219	-0.0414	0.892	1.9	4.13e-05	0.134			OpenSea	chr10	54148237	+	cg00089219
225	cg11712893	0.0343	0.943	2.59	4.15e-05	0.134			OpenSea	chr2	121913651	+	cg11712893
226	cg15144058	-0.114	0.597	1.82	4.16e-05	0.134			OpenSea	chr4	59431411	-	cg15144058
227	cg15602053	0.0357	0.078	2.55	4.24e-05	0.135			S_Shore	chr3	138635064	+	cg15602053	Promoter_Associated
232	cg13225035	-0.0751	0.877	1.8	4.27e-05	0.136	PPFIBP2	Body	OpenSea	chr11	7660629	+	cg13225035		NM_001256568;NM_001256569;NM_003621
228	cg01458041	-0.0226	0.962	1.79	4.3e-05	0.136	KCNMA1	Body	OpenSea	chr10	79148064	-	cg01458041		NM_002247;NM_001161353;NM_001161352;NM_001271519;NM_001014797;NM_001271518
229	cg02320611	0.0644	0.422	2.54	4.32e-05	0.136	FAM20C	Body	N_Shelf	chr7	214850	+	cg02320611		NM_020223
231	cg08572745	-0.138	0.192	1.78	4.33e-05	0.136			OpenSea	chr5	89664894	-	cg08572745
230	cg03555215	-0.0118	0.966	1.81	4.34e-05	0.136	AFAP1L2	Body	OpenSea	chr10	116086662	+	cg03555215		NM_001287824;NM_032550;NM_001001936
234	cg19799865	-0.017	0.959	1.78	4.37e-05	0.136			OpenSea	chr13	50729986	-	cg19799865
233	cg15410332	-0.116	0.792	1.78	4.38e-05	0.136			OpenSea	chr14	97405600	+	cg15410332
235	cg03100752	0.125	0.515	2.57	4.41e-05	0.136	ASNA1	TSS1500	N_Shore	chr19	12847402	+	cg03100752		NM_004317
236	cg13622968	-0.0654	0.821	1.77	4.43e-05	0.136	ZGLP1	Body	N_Shore	chr19	10418851	+	cg13622968		NM_001103167
237	cg16048474	-0.103	0.483	1.81	4.46e-05	0.136			OpenSea	chr4	587007	-	cg16048474
238	cg16867800	-0.0524	0.885	1.77	4.46e-05	0.136	VPS45	3'UTR	OpenSea	chr1	150117104	+	cg16867800		NM_001279355;NM_007259;NM_001279354;NM_001279353;NR_103998
239	cg11308367	-0.00975	0.0172	1.74	4.56e-05	0.138	MMP2	TSS1500	N_Shore	chr16	55512897	-	cg11308367		NM_001302510;NM_001302508;NM_004530
240	cg18813234	-0.0826	0.89	1.75	4.57e-05	0.138			OpenSea	chr2	123420717	-	cg18813234
241	cg22072914	-0.127	0.434	1.73	4.58e-05	0.138	SACS	Body	OpenSea	chr13	23929207	+	cg22072914		NM_001278055;NM_014363
242	cg15199897	-0.0179	0.98	1.77	4.62e-05	0.138	SPECC1	Body	OpenSea	chr17	20208868	+	cg15199897		NM_001033553;NM_001243439;NM_001033555
243	cg03960804	-0.0964	0.872	1.74	4.67e-05	0.139			N_Shelf	chr1	15570129	+	cg03960804	NonGene_Associated_Cell_type_specific
244	cg03661949	-0.137	0.494	1.71	4.7e-05	0.14	ARHGEF28	Body	OpenSea	chr5	73082450	-	cg03661949		NM_001080479;NM_001177693
245	cg00395230	-0.144	0.482	1.7	4.74e-05	0.14	CLEC16A	Body	OpenSea	chr16	11073686	+	cg00395230		NM_001243403;NM_015226
262	cg23212761	-0.0905	0.844	1.69	4.9e-05	0.144	ASAP2	Body	OpenSea	chr2	9505705	-	cg23212761		NM_001135191;NM_003887
256	cg17810878	-0.108	0.859	1.65	4.95e-05	0.144	ANO6	Body	OpenSea	chr12	45638686	+	cg17810878	Unclassified_Cell_type_specific	NM_001142679;NM_001142680;NM_001025356
253	cg12399411	-0.185	0.678	1.66	4.98e-05	0.144			OpenSea	chr7	44134432	-	cg12399411
248	cg04154812	0.0179	0.0515	2.42	5e-05	0.144	CALCOCO2	TSS200	N_Shore	chr17	46908209	+	cg04154812	Promoter_Associated	NM_005831
258	cg20397181	-0.0446	0.957	1.64	5.01e-05	0.144	SYTL2	Body	OpenSea	chr11	85437543	-	cg20397181		NM_001289608;NM_001162953;NM_001162951;NM_032943
254	cg14255586	-0.0447	0.751	1.64	5.03e-05	0.144			N_Shelf	chr3	12914268	-	cg14255586
263	cg23978161	0.0302	0.175	2.38	5.04e-05	0.144	2011-09-01	5'UTR	Island	chr4	77870897	-	cg23978161	Promoter_Associated	NM_018243;NM_018243
250	cg07015356	0.0716	0.353	2.39	5.05e-05	0.144	RYR2	Body	OpenSea	chr1	237670272	+	cg07015356		NM_001035
260	cg21348031	0.124	0.507	2.38	5.09e-05	0.144	ADAMTS19	Body	OpenSea	chr5	128927438	+	cg21348031		NM_133638
257	cg18120446	0.0497	0.0824	2.38	5.11e-05	0.144			Island	chr4	13531076	-	cg18120446
259	cg21225049	-0.113	0.532	1.64	5.12e-05	0.144	LOC102723828	ExonBnd	OpenSea	chr4	32147668	-	cg21225049		NR_125936;NR_125936
252	cg11945839	0.0138	0.0466	2.38	5.14e-05	0.144	ART5	TSS1500	Island	chr11	3663773	+	cg11945839	Unclassified_Cell_type_specific	NM_001079536;NM_053017
251	cg08286219	0.0692	0.108	2.36	5.15e-05	0.144	DSCR9	TSS200	OpenSea	chr21	38580802	+	cg08286219	Unclassified_Cell_type_specific	NR_026719
249	cg05395012	0.0886	0.833	2.38	5.16e-05	0.144			OpenSea	chr10	123418989	+	cg05395012
261	cg22338328	0.0235	0.953	2.36	5.18e-05	0.144			OpenSea	chr15	89055193	+	cg22338328
246	cg00123920	0.038	0.939	2.37	5.2e-05	0.144			S_Shore	chr17	63559646	+	cg00123920
247	cg02806824	0.0621	0.11	2.37	5.2e-05	0.144	MIR5095	Body	OpenSea	chr16	48571679	-	cg02806824		NR_039970
255	cg16415340	-0.0485	0.0765	1.61	5.21e-05	0.144	INS-IGF2	Body	Island	chr11	2160964	-	cg16415340		NR_003512;NR_028044;NM_001127598;NM_001007139;NR_028043;NM_000612
264	cg27064684	-0.136	0.783	1.59	5.23e-05	0.144	LINC01581	Body	OpenSea	chr15	94614694	+	cg27064684		NR_120320
265	cg04970637	0.0751	0.365	2.32	5.33e-05	0.146			Island	chr20	61718950	-	cg04970637
273	cg16000745	0.0608	0.275	2.33	5.37e-05	0.146	SMOC2	Body	OpenSea	chr6	168897134	+	cg16000745		NM_001166412;NM_022138
275	cg17766340	-0.017	0.937	1.56	5.46e-05	0.146	AACS	Body	N_Shore	chr12	125598949	-	cg17766340		NM_023928
270	cg09732255	-0.0901	0.687	1.56	5.47e-05	0.146	MYT1L	5'UTR	S_Shore	chr2	2190278	-	cg09732255		NM_015025
271	cg09750510	0.0895	0.386	2.31	5.49e-05	0.146	SLC17A4	5'UTR	OpenSea	chr6	25761690	-	cg09750510		NM_005495
277	cg24592043	-0.0435	0.876	1.54	5.5e-05	0.146	LOC340074	TSS1500	OpenSea	chr5	134990707	-	cg24592043		NR_027127
269	cg04367216	-0.0952	0.516	1.6	5.52e-05	0.146	KCNJ1	5'UTR	OpenSea	chr11	128737201	+	cg04367216	Unclassified_Cell_type_specific	NM_153765;NM_153766;NM_153764;NM_153765;NM_153767;NM_153764;NM_153766;NM_153767
272	cg12922266	0.0991	0.548	2.3	5.53e-05	0.146			OpenSea	chr18	54809059	+	cg12922266
267	cg02441622	-0.157	0.375	1.54	5.57e-05	0.146	CDH20	TSS200	OpenSea	chr18	59157665	+	cg02441622		NM_031891
274	cg16615744	0.11	0.626	2.29	5.57e-05	0.146			OpenSea	chr14	22787680	-	cg16615744
276	cg18141714	0.0317	0.959	2.3	5.57e-05	0.146			OpenSea	chr18	48697784	-	cg18141714
278	cg25832069	0.156	0.183	2.27	5.58e-05	0.146			OpenSea	chr16	5978733	+	cg25832069
266	cg02138529	-0.0662	0.894	1.56	5.59e-05	0.146	RPS6KA2	Body	OpenSea	chr6	166834262	-	cg02138529		NM_021135;NM_001006932
268	cg04108066	-0.0908	0.898	1.52	5.6e-05	0.146			OpenSea	chr3	145678627	-	cg04108066
279	cg20395744	-0.0804	0.912	1.52	5.71e-05	0.148			OpenSea	chr12	116077672	+	cg20395744
280	cg01341067	0.0311	0.0662	2.23	5.76e-05	0.149			OpenSea	chr8	122368492	-	cg01341067
282	cg13088568	0.13	0.822	2.23	5.77e-05	0.149	IHH	Body	N_Shore	chr2	219921776	-	cg13088568		NM_002181
281	cg08703465	-0.0934	0.873	1.5	5.78e-05	0.149	CSNK1A1	Body	OpenSea	chr5	148884366	+	cg08703465		NM_001271742;NM_001025105;NM_001892;NM_001271741
283	cg14125530	-0.106	0.833	1.49	5.83e-05	0.149			OpenSea	chr12	70329240	+	cg14125530
286	cg21275932	-0.024	0.883	1.54	5.87e-05	0.15			S_Shore	chr21	46410877	+	cg21275932
287	cg24790292	-0.127	0.745	1.52	5.91e-05	0.15	KIF21A	Body	OpenSea	chr12	39713134	-	cg24790292		NM_001173464;NM_001173465;NM_017641;NM_001173463
284	cg08018748	0.0392	0.945	2.23	5.93e-05	0.15			OpenSea	chr15	48293781	+	cg08018748
285	cg19635928	-0.0679	0.845	1.5	5.93e-05	0.15			N_Shore	chr12	14920891	-	cg19635928
288	cg02007705	-0.0183	0.935	1.48	6.02e-05	0.152	KCTD19	Body	OpenSea	chr16	67324372	+	cg02007705		NM_001100915
290	cg01511742	-0.0169	0.0174	1.46	6.09e-05	0.152	FOXP1	Body	N_Shore	chr3	71112437	-	cg01511742	Promoter_Associated_Cell_type_specific	NM_032682
291	cg05230522	-0.0491	0.794	1.49	6.09e-05	0.152	PUS10	Body	OpenSea	chr2	61201907	+	cg05230522		NM_144709
292	cg11155035	-0.0715	0.735	1.45	6.11e-05	0.152	ASAP1	5'UTR	OpenSea	chr8	131388450	-	cg11155035		NM_001247996;NM_018482
289	cg01230224	0.123	0.362	2.2	6.13e-05	0.152			OpenSea	chr15	38681806	-	cg01230224	Unclassified
293	cg15125982	0.0851	0.152	2.23	6.15e-05	0.152			OpenSea	chr1	28431716	+	cg15125982
294	cg00101622	-0.0305	0.695	1.44	6.19e-05	0.153			OpenSea	chr8	131465222	+	cg00101622
295	cg18109777	0.0202	0.0353	2.18	6.23e-05	0.153	SCAND3	TSS200	S_Shore	chr6	28555213	+	cg18109777	Promoter_Associated	NM_052923
296	cg04794393	0.121	0.77	2.16	6.27e-05	0.154	C1orf159	3'UTR	Island	chr1	1018118	-	cg04794393		NM_017891
297	cg05719570	-0.0692	0.881	1.43	6.31e-05	0.154			OpenSea	chr3	70904439	+	cg05719570
298	cg07162264	-0.133	0.653	1.41	6.33e-05	0.154	CLPTM1L	Body	S_Shore	chr5	1341881	-	cg07162264		NM_030782
299	cg07925867	-0.0428	0.869	1.46	6.33e-05	0.154	CDH16	TSS1500	N_Shelf	chr16	66953432	-	cg07925867		NM_004062
300	cg20310703	-0.114	0.62	1.42	6.37e-05	0.154			OpenSea	chr20	45390235	-	cg20310703
301	cg25996077	-0.00607	0.0104	1.4	6.41e-05	0.154			OpenSea	chr2	228331319	-	cg25996077
302	cg09698510	-0.11	0.831	1.42	6.46e-05	0.155	DNAH1	Body	OpenSea	chr3	52418849	-	cg09698510	Unclassified	NM_015512
303	cg13984289	0.0529	0.103	2.12	6.47e-05	0.155	MYH13	Body	OpenSea	chr17	10220829	+	cg13984289	Unclassified	NM_003802
304	cg04813119	0.0706	0.117	2.11	6.55e-05	0.156	SEC14L1	Body	OpenSea	chr17	75181254	+	cg04813119		NM_001143999;NM_003003;NM_001144001;NM_001143998;NM_001039573
305	cg16702469	-0.192	0.687	1.38	6.55e-05	0.156	CCDC141	Body	OpenSea	chr2	179711076	+	cg16702469		NM_173648
307	cg24033103	0.0786	0.82	2.12	6.62e-05	0.157			S_Shelf	chr19	37797500	+	cg24033103
306	cg14178822	-0.124	0.63	1.38	6.64e-05	0.157	SRSF10	Body	OpenSea	chr1	24302220	-	cg14178822		NM_001191005;NM_054016;NR_034035;NM_006625;NM_001191009;NM_001191007;NM_001300937;NM_001191006;NM_001300936
310	cg13534901	-0.152	0.196	1.35	6.72e-05	0.158	AHR	Body	S_Shore	chr7	17339481	-	cg13534901	Promoter_Associated	NM_001621
309	cg11349443	0.0739	0.142	2.09	6.74e-05	0.158			OpenSea	chr2	46468547	-	cg11349443
308	cg04136484	0.0677	0.253	2.08	6.75e-05	0.158	TNRC6B	Body	OpenSea	chr22	40589892	+	cg04136484	Unclassified_Cell_type_specific	NM_001024843;NM_001162501;NM_015088
311	cg10090591	-0.104	0.371	1.36	6.79e-05	0.158	CCDC84	Body	S_Shore	chr11	118869922	+	cg10090591		NM_198489
312	cg04536296	0.0423	0.0706	2.1	6.85e-05	0.159	TNFSF11	TSS200	Island	chr13	43148282	-	cg04536296	Unclassified	NM_003701;NM_033012
313	cg03866756	0.0528	0.876	2.05	6.9e-05	0.16	ABCC12	Body	OpenSea	chr16	48165595	-	cg03866756		NM_033226
314	cg17748466	0.0914	0.512	2.06	6.96e-05	0.161	LINC00656	TSS200	OpenSea	chr20	23113287	+	cg17748466		NR_034149
315	cg17050525	-0.0543	0.928	1.33	7.07e-05	0.162	KCNIP1	Body	OpenSea	chr5	169907404	-	cg17050525		NM_001034838
316	cg21207593	0.0953	0.813	2.06	7.07e-05	0.162	LIG3	Body	S_Shelf	chr17	33310495	+	cg21207593	Unclassified_Cell_type_specific	NM_013975;NM_002311
317	cg17161020	0.0265	0.186	2.02	7.11e-05	0.163	RFXANK	TSS1500	N_Shore	chr19	19302807	+	cg17161020	Promoter_Associated	NM_001278728;NM_001278727;NM_134440;NM_003721;NM_001145784;NM_001145783;NR_027308;NR_027307;NM_005919
318	cg23623882	0.0414	0.14	2.04	7.14e-05	0.163			OpenSea	chr3	10592555	+	cg23623882
319	cg10385929	0.0319	0.961	2.02	7.17e-05	0.163	KIF13A	Body	OpenSea	chr6	17939707	-	cg10385929		NM_022113;NM_001105567;NM_001105568;NM_001105566
320	cg11786193	0.02	0.0361	2.03	7.21e-05	0.163			OpenSea	chr5	4512242	-	cg11786193
321	cg15705437	0.0276	0.93	2.02	7.24e-05	0.163	PBRM1	Body	OpenSea	chr3	52593823	-	cg15705437		NM_018313
322	cg25841373	-0.0196	0.949	1.27	7.29e-05	0.164	SERPINB5	TSS1500	OpenSea	chr18	61143630	-	cg25841373		NM_002639
323	cg06662275	-0.126	0.787	1.25	7.36e-05	0.165	MCU	Body	OpenSea	chr10	74480939	-	cg06662275		NR_073062;NM_138357;NM_001270679;NM_001270680
325	cg26179632	-0.0315	0.0455	1.3	7.45e-05	0.166			OpenSea	chr4	54774783	+	cg26179632
324	cg21535470	-0.0317	0.952	1.33	7.46e-05	0.166			OpenSea	chr1	182577977	-	cg21535470
327	cg13962936	0.04	0.889	1.97	7.69e-05	0.171	TTYH2	TSS200	OpenSea	chr17	72244487	+	cg13962936		NM_052869;NM_032646
326	cg07342325	-0.154	0.336	1.21	7.7e-05	0.171			OpenSea	chr10	34197416	-	cg07342325
328	cg09044174	0.0514	0.872	1.94	7.81e-05	0.172	CDH4	Body	OpenSea	chr20	60308212	+	cg09044174		NM_001794
329	cg11382069	0.00529	0.0213	1.96	7.81e-05	0.172	TTC7A	Body	OpenSea	chr2	47261254	+	cg11382069	Unclassified_Cell_type_specific	NM_001288955;NM_001288953;NM_001288951;NM_020458
330	cg17882915	0.0792	0.862	1.92	7.86e-05	0.173	DLG2	5'UTR	OpenSea	chr11	83357222	+	cg17882915		NM_001142702;NM_001142700;NM_001206769;NM_001300983;NM_001364;NM_001142699
331	cg14426392	-0.108	0.747	1.21	7.89e-05	0.173	ATP1A1	ExonBnd	OpenSea	chr1	116933016	+	cg14426392		NM_001160233;NM_000701;NM_001160234;NM_001160233;NM_001160234;NM_000701
332	cg17168836	-0.108	0.632	1.2	7.91e-05	0.173	GNG12	5'UTR	OpenSea	chr1	68256161	-	cg17168836		NM_018841
334	cg13989165	0.0571	0.12	1.92	8e-05	0.173	ADCY5	Body	OpenSea	chr3	123125579	+	cg13989165		NM_001199642;NM_183357
336	cg22093927	0.0186	0.0267	1.93	8e-05	0.173			OpenSea	chr21	42308290	+	cg22093927
335	cg15959363	-0.185	0.625	1.19	8.01e-05	0.173	C4orf32	Body	OpenSea	chr4	113091339	+	cg15959363		NM_152400
333	cg05619209	-0.0874	0.87	1.21	8.03e-05	0.173			N_Shore	chr9	36164486	-	cg05619209
338	cg24510983	-0.113	0.899	1.17	8.07e-05	0.173	DUSP12	Body	S_Shelf	chr1	161724031	+	cg24510983		NM_007240
337	cg20155086	0.121	0.809	1.9	8.09e-05	0.173	LOC100128568	Body	OpenSea	chr19	5989890	+	cg20155086		NR_046376
339	cg08935267	0.0925	0.229	1.92	8.12e-05	0.174	SLCO5A1	Body	OpenSea	chr8	70693305	+	cg08935267		NM_001146009;NM_030958;NM_001146008
340	cg05550692	-0.0108	0.0245	1.17	8.18e-05	0.174	MED9	TSS200	Island	chr17	17380217	+	cg05550692	Promoter_Associated	NM_018019
341	cg03178489	0.0943	0.645	1.86	8.31e-05	0.176	OR9G4	1stExon	OpenSea	chr11	56511248	+	cg03178489		NM_001005284
345	cg18424134	0.0501	0.0716	1.88	8.35e-05	0.176			N_Shore	chr6	126068038	-	cg18424134	Unclassified_Cell_type_specific
343	cg15048059	-0.096	0.431	1.15	8.36e-05	0.176	SLC25A21	Body	OpenSea	chr14	37412235	+	cg15048059	Unclassified	NM_001171170;NM_030631
342	cg10299428	-0.0654	0.884	1.16	8.39e-05	0.176			OpenSea	chr8	120063781	+	cg10299428
344	cg16705462	-0.135	0.517	1.13	8.39e-05	0.176	EPB41L1	Body	OpenSea	chr20	34805660	-	cg16705462		NM_012156;NM_001258329;NM_177996;NM_001258331;NM_001258330
346	cg23361092	0.0684	0.0943	1.89	8.42e-05	0.176			Island	chr13	79170923	-	cg23361092
349	cg16404551	-0.0432	0.955	1.17	8.48e-05	0.176	EIF3L	Body	OpenSea	chr22	38273293	-	cg16404551		NM_016091;NM_001242923
347	cg04672103	0.15	0.238	1.84	8.5e-05	0.176			S_Shelf	chr19	16396929	+	cg04672103	Unclassified_Cell_type_specific
350	cg21509819	0.0196	0.0705	1.85	8.51e-05	0.176	GPR108	TSS1500	Island	chr19	6737662	+	cg21509819	Promoter_Associated	NM_020171;NM_001080452
348	cg10394068	-0.0189	0.976	1.16	8.52e-05	0.176			N_Shore	chr21	28514326	+	cg10394068
351	cg09031310	0.0227	0.0531	1.84	8.56e-05	0.177	C12orf56	TSS200	Island	chr12	64784501	+	cg09031310	Unclassified_Cell_type_specific	NM_001170633;NM_001099676
352	cg22915974	-0.0441	0.906	1.2	8.61e-05	0.177	FLT3	Body	OpenSea	chr13	28589543	+	cg22915974		NR_130706;NM_004119
353	cg11854493	-0.0697	0.359	1.12	8.65e-05	0.178	PLCH2	Body	N_Shelf	chr1	2429996	+	cg11854493		NM_014638
354	cg26663063	0.0109	0.967	1.84	8.71e-05	0.178	DDX23	Body	OpenSea	chr12	49239477	-	cg26663063		NM_004818
355	cg24926121	-0.149	0.387	1.11	8.74e-05	0.178	WASF2	5'UTR	OpenSea	chr1	27763886	-	cg24926121		NM_006990
357	cg23835453	-0.136	0.763	1.1	8.83e-05	0.179	MFSD5	Body	S_Shore	chr12	53646929	-	cg23835453	Promoter_Associated	NM_032889;NM_001170790
356	cg05656590	-0.0382	0.0897	1.1	8.84e-05	0.179	MECOM	TSS200	S_Shore	chr3	169381574	-	cg05656590	Unclassified_Cell_type_specific	NM_004991
358	cg05067926	0.0196	0.975	1.8	8.93e-05	0.181	GLB1L2	Body	Island	chr11	134231915	-	cg05067926	Unclassified_Cell_type_specific	NM_138342
359	cg14643415	0.0906	0.278	1.84	8.94e-05	0.181	WDR49	Body	OpenSea	chr3	167293056	+	cg14643415		NM_178824
360	cg01879723	-0.136	0.407	1.06	8.99e-05	0.181	ZBTB38	5'UTR	N_Shore	chr3	141119262	-	cg01879723		NM_001080412
362	cg19182589	0.108	0.605	1.8	9e-05	0.181			OpenSea	chr9	81390324	-	cg19182589
361	cg18761756	0.0792	0.783	1.78	9.02e-05	0.181	DLGAP1	Body	S_Shelf	chr18	3732002	-	cg18761756		NM_001003809;NM_004746
364	cg11066943	0.0722	0.31	1.81	9.07e-05	0.181			S_Shelf	chr9	126104626	-	cg11066943
363	cg02879836	0.0213	0.955	1.78	9.09e-05	0.181	LOC731789	TSS200	OpenSea	chr10	26931991	-	cg02879836		NR_026794
366	cg13506600	0.0866	0.112	1.79	9.11e-05	0.181	ABO	Body	Island	chr9	136150361	+	cg13506600		NM_020469
365	cg13180787	0.00902	0.0341	1.82	9.14e-05	0.181	GALE	TSS200	Island	chr1	24127146	+	cg13180787	Promoter_Associated	NM_000403;NM_001008216;NM_001127621
367	cg23866938	0.0619	0.83	1.8	9.15e-05	0.181	FSTL4	Body	OpenSea	chr5	132701359	+	cg23866938	Unclassified_Cell_type_specific	NM_015082
369	cg02041498	-0.12	0.42	1.05	9.24e-05	0.181	MEIS1	Body	OpenSea	chr2	66735849	+	cg02041498		NM_002398
370	cg03146196	0.136	0.554	1.78	9.24e-05	0.181	DEFB122	TSS1500	OpenSea	chr20	30007925	+	cg03146196		NR_002577
376	cg15456555	0.0807	0.598	1.75	9.29e-05	0.181	H1FNT	TSS200	N_Shore	chr12	48722700	+	cg15456555		NM_181788
380	cg26091825	-0.0249	0.951	1.06	9.3e-05	0.181	ZFHX3	5'UTR	OpenSea	chr16	73044002	+	cg26091825		NM_001164766;NM_006885
375	cg15048740	0.114	0.559	1.74	9.34e-05	0.181	SORBS2	5'UTR	OpenSea	chr4	186874021	-	cg15048740		NM_021069;NM_001270771
373	cg09221739	-0.0548	0.932	1.04	9.35e-05	0.181	GNAT3	TSS1500	OpenSea	chr7	80142060	+	cg09221739		NM_001102386
368	cg01862828	0.0785	0.901	1.8	9.39e-05	0.181			OpenSea	chr8	71016546	-	cg01862828
377	cg16776021	0.0286	0.939	1.76	9.39e-05	0.181			OpenSea	chr1	31330831	+	cg16776021
374	cg13282179	-0.0141	0.978	1.02	9.41e-05	0.181	DDX24	Body	OpenSea	chr14	94520911	+	cg13282179		NM_020414
379	cg21429516	0.0316	0.0841	1.77	9.44e-05	0.181			OpenSea	chr17	78999362	+	cg21429516
371	cg08704675	-0.0413	0.0609	1.02	9.45e-05	0.181	TAF15	TSS1500	N_Shore	chr17	34135721	-	cg08704675	Promoter_Associated	NM_139215;NM_003487
378	cg19862242	0.0644	0.311	1.74	9.46e-05	0.181	TNFAIP3	Body	OpenSea	chr6	138200334	+	cg19862242		NM_006290
372	cg08786003	0.109	0.67	1.74	9.49e-05	0.181	FCRL3	TSS200	OpenSea	chr1	157670710	-	cg08786003		NM_052939
381	cg06296107	-0.0124	0.0215	0.998	9.59e-05	0.183	ZDHHC16	TSS1500	Island	chr10	99205545	-	cg06296107	Promoter_Associated	NM_198046;NM_016046;NM_198044;NM_198043;NM_032327;NM_198045
382	cg23525541	-0.0171	0.951	1.03	9.67e-05	0.184	C14orf70	TSS1500	S_Shore	chr14	101122999	+	cg23525541		NR_024096
383	cg04408387	0.121	0.715	1.72	9.72e-05	0.184	EPHA10	3'UTR	OpenSea	chr1	38183556	+	cg04408387		NM_001099439
385	cg12756753	-0.0741	0.796	0.971	9.76e-05	0.184	LENEP	1stExon	OpenSea	chr1	154966204	-	cg12756753		NM_018655
384	cg03591760	0.091	0.82	1.7	9.79e-05	0.184			OpenSea	chr18	63144600	+	cg03591760
386	cg26405376	0.0558	0.24	1.7	9.8e-05	0.184	RNF44	5'UTR	N_Shelf	chr5	175961105	-	cg26405376	Promoter_Associated	NM_014901
387	cg12081932	0.0256	0.0976	1.7	9.85e-05	0.184			Island	chr11	120382782	+	cg12081932	Unclassified
388	cg24270247	-0.0139	0.0202	0.968	9.87e-05	0.184	CHSY3	Body	OpenSea	chr5	129471432	-	cg24270247		NM_175856
389	cg12122233	-0.106	0.862	0.952	9.99e-05	0.185	RPUSD4	Body	N_Shore	chr11	126080072	-	cg12122233		NM_032795;NM_001144827
391	cg21485122	-0.0411	0.938	0.969	9.99e-05	0.185			N_Shelf	chr2	71203331	-	cg21485122
390	cg19501536	-0.116	0.844	0.99	0.0001	0.185	MADD	Body	OpenSea	chr11	47312917	-	cg19501536		NM_001135944;NM_130471;NM_130470;NM_130476;NM_003682;NM_130475;NM_130474;NM_001135943;NM_130472;NM_130473
392	cg04012931	-0.00914	0.014	0.955	0.0001	0.186	IER3	3'UTR	Island	chr6	30711164	+	cg04012931	Promoter_Associated	NM_003897;NM_005803
395	cg03746675	0.036	0.0949	1.71	0.000101	0.186			OpenSea	chr8	99370445	-	cg03746675	Unclassified
396	cg17286920	0.0534	0.902	1.71	0.000101	0.186	ZNF423	Body	N_Shelf	chr16	49666052	-	cg17286920		NM_001271620;NM_015069
397	cg18323834	-0.0851	0.881	0.932	0.000101	0.186	CCDC82	Body	OpenSea	chr11	96099097	-	cg18323834		NM_024725
393	cg03264884	0.0118	0.0217	1.67	0.000102	0.186	RNF185	5'UTR	S_Shore	chr22	31556567	+	cg03264884	Promoter_Associated	NM_001135824;NM_152267;NR_024211;NR_024209;NR_024212;NM_001135825;NR_024210
394	cg03553358	0.0668	0.13	1.68	0.000102	0.186	SOCS1	TSS200	Island	chr16	11350115	+	cg03553358	Promoter_Associated	NM_003745
398	cg24881116	-0.0185	0.97	0.946	0.000102	0.186			OpenSea	chr16	11377956	+	cg24881116
399	cg26546687	0.114	0.491	1.66	0.000102	0.186	GLI2	Body	OpenSea	chr2	121684676	+	cg26546687		NM_005270
403	cg04057238	-0.0177	0.943	0.951	0.000103	0.187			Island	chr5	71713446	-	cg04057238
400	cg00021340	-0.0586	0.903	0.926	0.000104	0.187			OpenSea	chr6	125791240	+	cg00021340
401	cg01968493	-0.0244	0.04	0.935	0.000104	0.187	ZNF804A	TSS1500	N_Shore	chr2	185462493	-	cg01968493		NM_194250
404	cg06663617	-0.0612	0.878	0.943	0.000104	0.187	MPRIP	Body	OpenSea	chr17	17009717	-	cg06663617		NM_201274;NM_015134
405	cg07214967	0.0135	0.98	1.66	0.000104	0.187	OPCML	Body	N_Shore	chr11	132950809	-	cg07214967	Unclassified_Cell_type_specific	NM_001012393
402	cg02308232	-0.0908	0.6	0.93	0.000105	0.187	KDM6B	TSS1500	N_Shelf	chr17	7742762	-	cg02308232	Unclassified_Cell_type_specific	NM_001080424
407	cg13408707	0.0247	0.066	1.62	0.000105	0.187			OpenSea	chr1	59664430	+	cg13408707
408	cg14457311	0.132	0.624	1.63	0.000105	0.187	CACNA1G	Body	OpenSea	chr17	48698799	-	cg14457311	Unclassified_Cell_type_specific	NM_198384;NM_198379;NM_198380;NM_198377;NM_198385;NM_018896;NM_198396;NM_198386;NM_198376;NM_198388;NM_198383;NM_198382;NM_198378;NM_198387
409	cg21511758	0.0769	0.902	1.64	0.000105	0.187			OpenSea	chr4	74129609	+	cg21511758
410	cg27223871	0.0322	0.939	1.65	0.000105	0.187			OpenSea	chr11	11273200	-	cg27223871
406	cg11132956	0.0544	0.638	1.65	0.000106	0.187	ELFN1	5'UTR	OpenSea	chr7	1771934	+	cg11132956		NM_001128636
411	cg03986261	0.0194	0.0897	1.62	0.000106	0.187	CHMP5	TSS200	Island	chr9	33264762	+	cg03986261	Promoter_Associated	NM_001195536;NM_016410;NM_001172415;NM_004323
412	cg13752562	0.0723	0.113	1.62	0.000106	0.187			OpenSea	chr9	26668086	+	cg13752562
413	cg11145197	-0.0136	0.0212	0.891	0.000107	0.187			OpenSea	chr2	135521047	-	cg11145197
414	cg24997329	-0.124	0.795	0.905	0.000107	0.187	ZRANB1	Body	OpenSea	chr10	126636047	+	cg24997329		NM_017580
415	cg12128871	0.0147	0.0224	1.63	0.000107	0.187	EGFLAM	TSS200	OpenSea	chr5	38445527	-	cg12128871		NM_182801;NM_152403;NM_001205301;NM_182798
416	cg24240687	0.0724	0.472	1.64	0.000108	0.187			OpenSea	chr3	128167936	-	cg24240687
417	cg07169357	0.0597	0.817	1.6	0.000108	0.188	MFSD6	Body	OpenSea	chr2	191327289	+	cg07169357		NM_017694
418	cg08374201	0.0909	0.109	1.62	0.000108	0.188	FER1L4	Body	OpenSea	chr20	34156766	+	cg08374201		NR_119376
419	cg08774009	-0.169	0.666	0.884	0.000109	0.188			Island	chr8	49309094	+	cg08774009
420	cg25338563	-0.0536	0.0547	0.891	0.000109	0.188			S_Shore	chr8	103669495	+	cg25338563	Promoter_Associated
421	cg00630028	-0.117	0.778	0.899	0.000109	0.188			OpenSea	chr6	118665431	+	cg00630028
422	cg00945507	0.189	0.292	1.59	0.00011	0.188	SEC61G	TSS1500	S_Shore	chr7	54827677	+	cg00945507		NM_001012456;NM_014302
423	cg01751445	-0.0543	0.932	0.914	0.00011	0.188	THRB	Body	OpenSea	chr3	24239397	-	cg01751445		NM_001252634;NM_000461;NM_001128176;NM_001128177
424	cg08672566	0.129	0.27	1.57	0.00011	0.188			OpenSea	chr11	66783268	-	cg08672566
425	cg25429204	-0.0228	0.958	0.861	0.00011	0.188	MEGF8	Body	S_Shore	chr19	42831908	+	cg25429204	Unclassified_Cell_type_specific	NM_001410
426	cg01751168	0.0473	0.0978	1.57	0.000112	0.189			OpenSea	chr20	48247482	+	cg01751168	Unclassified_Cell_type_specific
427	cg07082536	-0.053	0.908	0.889	0.000112	0.189	KCNAB1	Body	OpenSea	chr3	156178357	+	cg07082536		NM_001308217;NM_172160;NM_003471;NM_172159;NM_001308222
428	cg08905575	0.104	0.594	1.62	0.000112	0.189			OpenSea	chr10	52040564	+	cg08905575
429	cg11071386	0.0359	0.898	1.59	0.000112	0.189	RAB3IL1	Body	OpenSea	chr11	61679977	+	cg11071386		NM_013401;NM_001271686
430	cg18188453	-0.0447	0.921	0.89	0.000112	0.189	C5	Body	OpenSea	chr9	123743355	-	cg18188453		NM_001735
431	cg04034093	0.0296	0.935	1.57	0.000113	0.19			OpenSea	chr14	88469180	-	cg04034093
432	cg02945587	-0.0194	0.974	0.851	0.000113	0.19	LIMK2	Body	OpenSea	chr22	31626626	+	cg02945587		NM_005569
433	cg05225404	0.0454	0.927	1.61	0.000114	0.19	ZC3H18	Body	OpenSea	chr16	88689020	-	cg05225404		NM_144604
436	cg10102023	-0.162	0.51	0.827	0.000114	0.191	TSHZ2	Body	OpenSea	chr20	51618225	-	cg10102023	Promoter_Associated	NM_173485
434	cg04225940	0.0395	0.9	1.59	0.000115	0.191	SEMA5B	Body	S_Shore	chr3	122634464	+	cg04225940		NM_001031702
435	cg07645027	-0.127	0.62	0.83	0.000115	0.191	DGKH	Body	OpenSea	chr13	42652462	-	cg07645027		NM_001204504;NM_152910;NM_178009
437	cg21201393	0.0262	0.0481	1.56	0.000115	0.191	EGFLAM	TSS200	OpenSea	chr5	38445522	-	cg21201393		NM_182801;NM_152403;NM_182798;NM_182799
438	cg15674626	-0.015	0.986	0.823	0.000116	0.192	C5orf49	TSS1500	S_Shore	chr5	7851882	-	cg15674626		NM_001089584
439	cg06452642	0.00656	0.0122	1.55	0.000117	0.192	MRI1	Body	Island	chr19	13875641	+	cg06452642		NM_001031727;NM_032285
440	cg09286428	-0.12	0.52	0.821	0.000117	0.192			OpenSea	chr4	55339975	+	cg09286428
441	cg12528056	0.0252	0.962	1.51	0.000117	0.192	GPR44	3'UTR	Island	chr11	60619955	-	cg12528056		NM_004778
442	cg17716757	-0.0174	0.945	0.823	0.000117	0.192	ABCF3	Body	OpenSea	chr3	183911358	-	cg17716757		NM_018358
443	cg19754868	-0.134	0.686	0.816	0.000117	0.192	RXFP1	TSS200	OpenSea	chr4	159442788	-	cg19754868		NM_001253732;NM_001253733;NM_001253730;NM_001253729;NM_001253728;NM_001253727;NM_021634;NR_045584;NR_045583;NR_045582;NR_045581;NR_045580;NR_045579
455	cg23791482	-0.0271	0.94	0.828	0.000118	0.192			OpenSea	chr6	100658339	-	cg23791482
447	cg13017772	-0.152	0.547	0.786	0.000119	0.192	ZNF621	TSS1500	N_Shore	chr3	40565778	+	cg13017772		NM_001287245;NM_001098414;NM_198484
450	cg19551427	-0.063	0.889	0.82	0.000119	0.192			OpenSea	chr5	162921297	-	cg19551427
451	cg19608286	-0.0547	0.83	0.833	0.000119	0.192	LOC101927668	Body	OpenSea	chr7	20123652	+	cg19608286	Unclassified_Cell_type_specific	NR_110114
454	cg21870299	-0.156	0.724	0.789	0.000119	0.192			OpenSea	chr14	36765887	+	cg21870299
445	cg03698849	-0.046	0.901	0.799	0.00012	0.192	SOWAHB	1stExon	N_Shore	chr4	77817392	-	cg03698849		NM_001029870
446	cg10140613	-0.0409	0.742	0.794	0.00012	0.192	IL12RB1	TSS1500	OpenSea	chr19	18198611	+	cg10140613		NM_153701;NM_005535
453	cg20968649	0.0355	0.917	1.53	0.00012	0.192			OpenSea	chr4	130782890	-	cg20968649
456	cg24640360	0.0441	0.882	1.51	0.00012	0.192	CCDC101	Body	OpenSea	chr16	28597256	+	cg24640360		NM_138414
457	cg27059053	0.0294	0.0852	1.5	0.00012	0.192	B3GLCT	Body	OpenSea	chr13	31783481	+	cg27059053		NM_194318
444	cg00441012	-0.116	0.82	0.844	0.000121	0.192	UBOX5-AS1	Body	OpenSea	chr20	3116158	+	cg00441012		NR_038395;NM_199415;NM_001267584;NM_014948
448	cg13038886	0.0367	0.0734	1.51	0.000121	0.192			OpenSea	chr14	88271428	-	cg13038886
449	cg14769991	0.171	0.624	1.49	0.000121	0.192			Island	chr6	112688311	-	cg14769991
452	cg20882291	0.0164	0.0307	1.48	0.000121	0.192	SDC2	5'UTR	Island	chr8	97506160	-	cg20882291		NM_002998;NM_002998
458	cg03989749	-0.107	0.512	0.772	0.000122	0.193			OpenSea	chr5	3386653	-	cg03989749
460	cg12151330	-0.087	0.892	0.752	0.000123	0.194	PRKAB1	Body	OpenSea	chr12	120114103	-	cg12151330		NM_006253
464	cg19281083	-0.0176	0.0503	0.787	0.000123	0.194	LRRC8E	1stExon	Island	chr19	7953440	+	cg19281083	Unclassified_Cell_type_specific	NM_025061;NM_025061
459	cg06933808	-0.0449	0.865	0.827	0.000124	0.194	KRI1	Body	N_Shelf	chr19	10672381	+	cg06933808		NM_023008
461	cg16435316	-0.0786	0.613	0.761	0.000124	0.194	BRD7	Body	OpenSea	chr16	50385139	+	cg16435316		NM_013263
462	cg17053854	0.0456	0.898	1.48	0.000124	0.194	2009-09-01	Body	OpenSea	chr17	75463180	+	cg17053854		NM_001113492;NM_001113496;NM_001113493;NM_001113491;NM_006640;NM_001113494
463	cg17976229	0.0399	0.938	1.49	0.000124	0.194	TRIM34	5'UTR	OpenSea	chr11	5653336	-	cg17976229		NM_130389;NM_021616;NM_130390;NM_001003819;NM_001003827
465	cg19451584	0.105	0.755	1.46	0.000124	0.194			OpenSea	chr12	39928782	+	cg19451584
466	cg05262746	-0.0167	0.0226	0.813	0.000125	0.194	PVRL3	Body	S_Shore	chr3	110792096	+	cg05262746		NM_001243286;NM_015480;NM_001243288
467	cg26351453	0.0425	0.941	1.47	0.000125	0.194	AKAP9	Body	OpenSea	chr7	91685854	+	cg26351453		NM_005751;NM_147185
468	cg27374423	0.016	0.0544	1.46	0.000125	0.194	UHRF1BP1	1stExon	Island	chr6	34759890	-	cg27374423	Promoter_Associated	NM_017754;NM_017754
469	cg01600363	0.0562	0.857	1.45	0.000126	0.194			OpenSea	chr2	239468705	-	cg01600363
473	cg24228390	-0.165	0.602	0.723	0.000126	0.194			OpenSea	chr14	51736963	-	cg24228390
470	cg10950644	-0.112	0.262	0.754	0.000127	0.194			OpenSea	chr11	45773182	+	cg10950644
471	cg16590691	0.0477	0.914	1.48	0.000127	0.194	TRIP11	TSS1500	S_Shore	chr14	92507778	+	cg16590691		NM_004239
472	cg20583872	0.00895	0.0254	1.46	0.000127	0.194			S_Shore	chr2	119532574	+	cg20583872
474	cg26052194	-0.0886	0.861	0.743	0.000127	0.194	GZMA	Body	OpenSea	chr5	54402507	-	cg26052194		NM_006144
475	cg00126889	0.0476	0.93	1.45	0.000128	0.195			OpenSea	chr8	42103037	+	cg00126889
476	cg02570696	0.0706	0.879	1.46	0.000128	0.195			OpenSea	chr9	90626133	+	cg02570696
477	cg27304415	-0.0368	0.0572	0.72	0.000128	0.195			OpenSea	chr3	77064282	-	cg27304415
489	cg22005634	0.009	0.0265	1.42	0.000129	0.195	PPDPF	TSS200	Island	chr20	62152128	+	cg22005634	Promoter_Associated	NM_024299
481	cg13951862	-0.163	0.708	0.714	0.00013	0.195	NOTCH1	Body	N_Shore	chr9	139425582	+	cg13951862	Unclassified_Cell_type_specific	NM_017617
484	cg16967578	0.0477	0.16	1.4	0.00013	0.195	TGFB2	Body	OpenSea	chr1	218575437	-	cg16967578		NM_003238;NM_001135599
485	cg19037143	-0.0182	0.97	0.722	0.00013	0.195	FAT1	Body	OpenSea	chr4	187524750	+	cg19037143		NM_005245
490	cg22377810	0.0221	0.961	1.43	0.00013	0.195			N_Shelf	chr6	64279158	-	cg22377810
491	cg24524057	-0.137	0.611	0.701	0.00013	0.195			Island	chr10	125732842	+	cg24524057
486	cg19995259	0.0416	0.108	1.42	0.000131	0.195	BIRC8	TSS1500	S_Shore	chr19	53795827	+	cg19995259		NM_033341
478	cg01336260	-0.0499	0.933	0.716	0.000132	0.195	SAMD3	Body	OpenSea	chr6	130473404	+	cg01336260		NM_001017373
479	cg09066298	-0.0493	0.924	0.698	0.000132	0.195	MIRLET7G	TSS200	OpenSea	chr3	52302397	+	cg09066298		NR_029660;NM_025222
480	cg11253083	-0.112	0.619	0.695	0.000132	0.195			OpenSea	chr19	12363091	+	cg11253083
488	cg20816056	-0.0239	0.902	0.715	0.000132	0.195	UVRAG	Body	OpenSea	chr11	75752271	+	cg20816056		NM_003369
492	cg24605576	-0.0851	0.874	0.712	0.000132	0.195	RPTOR	Body	OpenSea	chr17	78639001	-	cg24605576	Unclassified	NM_020761;NM_001163034
493	cg25269569	-0.0143	0.951	0.7	0.000132	0.195	TDRD5	TSS1500	N_Shore	chr1	179560133	-	cg25269569		NM_001199091;NM_173533;NM_001199085;NM_001199089
482	cg14953741	0.0985	0.886	1.4	0.000133	0.195	TCFL5	3'UTR	S_Shore	chr20	61472834	-	cg14953741		NM_006602
483	cg16572600	-0.0675	0.839	0.703	0.000133	0.195			N_Shelf	chr11	64617631	-	cg16572600
487	cg20805334	-0.0739	0.817	0.705	0.000133	0.195	PRSS35	Body	OpenSea	chr6	84233970	+	cg20805334		NM_153362;NM_001170423
494	cg26455542	-0.0801	0.906	0.672	0.000133	0.195			OpenSea	chr4	122672354	+	cg26455542
495	cg03584742	-0.00876	0.978	0.685	0.000135	0.197			OpenSea	chr1	94785123	-	cg03584742
496	cg26681717	0.0251	0.963	1.38	0.000135	0.198	KLHDC10	Body	OpenSea	chr7	129754831	+	cg26681717		NM_014997
497	cg19687957	0.0304	0.957	1.39	0.000136	0.198	KIF26B	Body	OpenSea	chr1	245388570	+	cg19687957		NM_018012
498	cg16273664	-0.143	0.484	0.671	0.000137	0.199	IGF2BP2	Body	OpenSea	chr3	185430333	+	cg16273664		NM_001007225;NM_006548;NR_027317
499	cg27263505	-0.0413	0.0798	0.653	0.000138	0.2			OpenSea	chr18	2036434	-	cg27263505
500	cg20576539	-0.142	0.715	0.653	0.000138	0.201	ADAMTS12	Body	OpenSea	chr5	33642550	-	cg20576539		NM_030955

## Sheet: Tab 10
Supplementary Table 10: Top 20 GO and KEGG terms associated with the HOMA2-IR networks after adjustment for ALMi
category	description	FDR value	genes
GO Biological Process	Regulation of protein kinase B signaling	2.2e-05	FGF18|APP|PIK3CB|MST1R|INSR|ERBB4|INS|AKT1
GO Biological Process	Regulation of protein phosphorylation	4.78e-05	MAPK8IP3|FGF18|APP|PIK3CB|MST1R|WDFY2|INSR|LEPR|ERBB4|OCLN|PARK2|FLOT1|INS|AKT1
GO Biological Process	Positive regulation of protein phosphorylation	4.78e-05	MAPK8IP3|FGF18|APP|PIK3CB|MST1R|WDFY2|INSR|LEPR|ERBB4|FLOT1|INS|AKT1
GO Biological Process	Positive regulation of protein modification process	4.78e-05	MAPK8IP3|FGF18|APP|PIK3CB|MST1R|WDFY2|INSR|LEPR|ERBB4|PARK2|FLOT1|INS|AKT1
GO Biological Process	Positive regulation of protein kinase B signaling	4.78e-05	FGF18|APP|PIK3CB|MST1R|INSR|ERBB4|INS
GO Biological Process	Positive regulation of cellular protein metabolic process	6.76e-05	MAPK8IP3|FGF18|CDC123|APP|PIK3CB|MST1R|WDFY2|INSR|LEPR|ERBB4|PARK2|FLOT1|INS|AKT1
GO Biological Process	Regulation of MAPK cascade	8.8e-05	MAPK8IP3|FGF18|APP|PIK3CB|MST1R|INSR|ERBB4|PARK2|INS|AKT1
GO Biological Process	Positive regulation of kinase activity	0.00023	MAPK8IP3|FGF18|APP|PIK3CB|MST1R|INSR|ERBB4|INS|AKT1
GO Biological Process	Regulation of cellular protein metabolic process	0.00027	MAPK8IP3|FGF18|CDC123|APP|PIK3CB|MST1R|WDFY2|INSR|LEPR|ERBB4|OCLN|PARK2|FLOT1|IGF2BP2|INS|AKT1
GO Biological Process	Positive regulation of glucose import	0.00034	INSR|OCLN|INS|AKT1
GO Biological Process	Regulation of kinase activity	0.00046	MAPK8IP3|FGF18|APP|PIK3CB|MST1R|INSR|ERBB4|PARK2|INS|AKT1
GO Biological Process	Positive regulation of protein serine/threonine kinase activity	0.00048	MAPK8IP3|FGF18|APP|PIK3CB|MST1R|INSR|AKT1
GO Biological Process	Regulation of carbohydrate metabolic process	0.00049	APP|INSR|LEPR|PARK2|INS|AKT1
GO Biological Process	Neuron projection maintenance	0.00049	APP|INSR|INS
GO Biological Process	Regulation of glucose metabolic process	0.00056	INSR|LEPR|PARK2|INS|AKT1
GO Biological Process	Positive regulation of MAPK cascade	0.0006	MAPK8IP3|FGF18|APP|PIK3CB|MST1R|INSR|ERBB4|INS
GO Biological Process	Positive regulation of protein kinase activity	0.00064	MAPK8IP3|FGF18|APP|PIK3CB|MST1R|INSR|INS|AKT1
GO Biological Process	Positive regulation of intracellular signal transduction	0.0009	MAPK8IP3|FGF18|APP|PIK3CB|MST1R|INSR|ERBB4|PARK2|INS|AKT1
GO Biological Process	Regulation of localization	0.0012	SEMA4G|FGF18|APP|KCNMA1|PIK3CB|INSR|LEPR|ERBB4|OCLN|RYR2|PARK2|FLOT1|INS|MAD1L1|AKT1
GO Biological Process	Positive regulation of MAP kinase activity	0.0012	MAPK8IP3|FGF18|APP|PIK3CB|MST1R|INSR
KEGG Pathways	MAPK signaling pathway	8.3e-05	MAPK8IP3|FGF18|INSR|ERBB4|INS|RPS6KA2|AKT1
KEGG Pathways	Progesterone-mediated oocyte maturation	8.3e-05	PIK3CB|INS|MAD1L1|RPS6KA2|AKT1
KEGG Pathways	Insulin resistance	8.3e-05	PIK3CB|INSR|INS|RPS6KA2|AKT1
KEGG Pathways	AMPK signaling pathway	0.0001	PIK3CB|INSR|LEPR|INS|AKT1
KEGG Pathways	Insulin signaling pathway	0.00012	PIK3CB|INSR|FLOT1|INS|AKT1
KEGG Pathways	Regulation of lipolysis in adipocytes	0.00012	PIK3CB|INSR|INS|AKT1
KEGG Pathways	mTOR signaling pathway	0.00014	PIK3CB|INSR|INS|RPS6KA2|AKT1
KEGG Pathways	Longevity regulating pathway - multiple species	0.00014	PIK3CB|INSR|INS|AKT1
KEGG Pathways	Non-alcoholic fatty liver disease	0.00014	PIK3CB|INSR|LEPR|INS|AKT1
KEGG Pathways	Longevity regulating pathway	0.00037	PIK3CB|INSR|INS|AKT1
KEGG Pathways	Rap1 signaling pathway	0.00043	FGF18|PIK3CB|INSR|INS|AKT1
KEGG Pathways	PI3K-Akt signaling pathway	0.00043	FGF18|PIK3CB|INSR|ERBB4|INS|AKT1
KEGG Pathways	Ras signaling pathway	0.00059	FGF18|PIK3CB|INSR|INS|AKT1
KEGG Pathways	HIF-1 signaling pathway	0.00059	PIK3CB|INSR|INS|AKT1
KEGG Pathways	Aldosterone-regulated sodium reabsorption	0.00069	PIK3CB|INSR|INS
KEGG Pathways	FoxO signaling pathway	0.00096	PIK3CB|INSR|INS|AKT1
KEGG Pathways	Type II diabetes mellitus	0.0011	PIK3CB|INSR|INS
KEGG Pathways	Phospholipase D signaling pathway	0.0015	PIK3CB|INSR|INS|AKT1
KEGG Pathways	cGMP-PKG signaling pathway	0.002	KCNMA1|INSR|INS|AKT1
KEGG Pathways	GnRH secretion	0.0023	PIK3CB|GABBR1|AKT1
KEGG Pathways	Prolactin signaling pathway	0.0029	PIK3CB|INS|AKT1

[truncated: 24 more sheets: Tab 11, Tab 12, Tab 13 , Tab 14, Tab 15 , Tab 16, Tab 17, Tab 18, Tab 19 , Tab 20, Tab 21, Tab 22, Tab 23, Tab 24, Tab 25, Tab 26, Tab 27, Tab 28, Tab 29, Tab 30 …]
